# Supplementary material for: Intra- and inter­molecular proton transfer in 2,6-diamino­pyridinium 4-hy­droxy­pyridin-1-ium-2,6-dicarboxyl­ate
Source: Acta Crystallogr Sect E Struct Rep Online. 2012 Sep 5;68(Pt 10):o2860–1. doi: 10.1107/S1600536812037580 (PMC3470218; doi:10.1107/S1600536812037580)
Supplement: Supplementary file 1 [file e-68-o2860-sup1.cif]

##############################################################################
#                                                                            #
# This CIF contains the data in a paper accepted for publication in          #
# Acta Crystallographica Section E. It conforms to the requirements of       #
# Notes for Authors for Acta Crystallographica Section E, and has been       #
# peer reviewed under the auspices of the IUCr Commission on Journals.       #
#                                                                            #
# Full details of the Crystallographic Information File format               #
# are given in the paper "The Crystallographic Information File (CIF):       #
# a New Standard Archive File for Crystallography" by S. R. Hall, F. H.      #
# Allen and I. D. Brown [Acta Cryst. (1991), A47, 655-685].                  #
#                                                                            #
# The current version of the core CIF dictionary is obtainable from          #
# ftp://ftp.iucr.org/pub/cif_core.dic.                                       #
#                                                                            #
# Software is freely available for graphical display of the structure(s)     #
# in this CIF. For information consult the CIF software page                 #
# http://www.iucr.org/resources/cif/software.                                #
#                                                                            #
# This file may be used for bona fide research purposes within the           #
# scientific community so long as proper attribution is given to the journal # 
# article from which it was obtained.                                        #
#                                                                            #
##############################################################################
data_I
_audit_creation_method     SHELXL-97
_chemical_name_systematic
;
2,6-Diaminopyridinium 4-hydroxypyridin-1-ium-2,6-dicarboxylate
;
_chemical_name_common     'chelidamic acid and 2,6-diaminopyridine'
_chemical_formula_moiety     'C5 H8 N3 +, C7 H4 N O5 -'
_chemical_formula_sum     'C12 H12 N4 O5'
_chemical_formula_iupac     'C5 H8 N3 +, C7 H4 N O5 -'
_chemical_formula_weight     292.26
_chemical_melting_point     ?
_symmetry_cell_setting     orthorhombic
_symmetry_space_group_name_H-M     'P c a 21'
_symmetry_space_group_name_Hall     'P 2c -2ac'
loop_
    _symmetry_equiv_pos_as_xyz
    'x, y, z'
    '-x, -y, z+1/2'
    'x+1/2, -y, z'
    '-x+1/2, y, z+1/2'
_cell_length_a     14.963(3)
_cell_length_b     8.500(2)
_cell_length_c     20.385(4)
_cell_angle_alpha     90.00
_cell_angle_beta     90.00
_cell_angle_gamma     90.00
_cell_volume     2592.7(9)
_cell_formula_units_Z     8
_cell_measurement_reflns_used     35668
_cell_measurement_theta_min     3.41
_cell_measurement_theta_max     25.61
_cell_measurement_temperature     173(2)
_cell_special_details     ?
_exptl_crystal_description     block
_exptl_crystal_colour     colourless
_exptl_crystal_size_max     0.40
_exptl_crystal_size_mid     0.30
_exptl_crystal_size_min     0.20
_exptl_crystal_density_diffrn     1.497
_exptl_crystal_density_meas     ?
_exptl_crystal_density_method     'not measured'
_exptl_crystal_F_000     1216
_exptl_absorpt_coefficient_mu     0.119
_exptl_absorpt_correction_type     none
_exptl_absorpt_process_details     none
_exptl_absorpt_correction_T_min     ?
_exptl_absorpt_correction_T_max     ?
_exptl_special_details     ?
_diffrn_ambient_temperature     173(2)
_diffrn_radiation_type     MoK\a
_diffrn_radiation_wavelength     0.71073
_diffrn_radiation_source     'fine-focus sealed tube'
_diffrn_radiation_monochromator     graphite
_diffrn_measurement_device_type     'Stoe IPDS II two-circle'
_diffrn_measurement_method     \w
_diffrn_detector_area_resol_mean     ?
_diffrn_reflns_number     33672
_diffrn_reflns_av_R_equivalents     0.0713
_diffrn_reflns_av_sigmaI/netI     0.0282
_diffrn_reflns_theta_min     3.40
_diffrn_reflns_theta_max     25.61
_diffrn_reflns_theta_full     25.00
_diffrn_measured_fraction_theta_max     0.994
_diffrn_measured_fraction_theta_full     0.997
_diffrn_reflns_limit_h_min     -18
_diffrn_reflns_limit_h_max     18
_diffrn_reflns_limit_k_min     -10
_diffrn_reflns_limit_k_max     10
_diffrn_reflns_limit_l_min     -24
_diffrn_reflns_limit_l_max     24
_diffrn_standards_number     ?
_diffrn_standards_interval_count     ?
_diffrn_standards_interval_time     ?
_diffrn_standards_decay_%     ?
_refine_special_details
;
Refinement of <i>F</i>^2^ against ALL reflections. The weighted <i>R</i>-factor
<i>wR</i> and goodness of fit <i>S</i> are based on <i>F</i>^2^, conventional
<i>R</i>-factors <i>R</i> are based on <i>F</i>, with <i>F</i> set to zero for
negative <i>F</i>^2^. The threshold expression of <i>F</i>^2^ >
\s(<i>F</i>^2^) is used only for calculating <i>R</i>-factors(gt) <i>etc</i>.
and is not relevant to the choice of reflections for refinement.
<i>R</i>-factors based on <i>F</i>^2^ are statistically about twice as large
as those based on <i>F</i>, and <i>R</i>- factors based on ALL data will be
even larger.
;
_reflns_number_total     2510
_reflns_number_gt     2243
_reflns_threshold_expression     I>2\s(I)
_refine_ls_structure_factor_coef     Fsqd
_refine_ls_matrix_type     full
_refine_ls_R_factor_all     0.0431
_refine_ls_R_factor_gt     0.0362
_refine_ls_wR_factor_gt     0.0802
_refine_ls_wR_factor_ref     0.0828
_refine_ls_goodness_of_fit_ref     1.037
_refine_ls_restrained_S_all     1.037
_refine_ls_number_reflns     2510
_refine_ls_number_parameters     417
_refine_ls_number_restraints     1
_refine_ls_hydrogen_treatment     mixed
_refine_ls_weighting_scheme     calc
_refine_ls_weighting_details
                 'calc w=1/[\s^2^(Fo^2^)+(0.0555P)^2^] where P=(Fo^2^+2Fc^2^)/3'
_atom_sites_solution_hydrogens     geom
_atom_sites_solution_primary     direct
_atom_sites_solution_secondary     difmap
_refine_ls_shift/su_max     0.000
_refine_ls_shift/su_mean     0.000
_refine_diff_density_max     0.160
_refine_diff_density_min     -0.229
_refine_ls_extinction_method     none
_refine_ls_extinction_coef     ?
loop_
    _atom_type_symbol
    _atom_type_description
    _atom_type_scat_dispersion_real
    _atom_type_scat_dispersion_imag
    _atom_type_scat_source
    'C' 'C' 0.0033 0.0016
                         'International Tables Vol C Tables 4.2.6.8 and 6.1.1.4'
    'H' 'H' 0.0000 0.0000
                         'International Tables Vol C Tables 4.2.6.8 and 6.1.1.4'
    'N' 'N' 0.0061 0.0033
                         'International Tables Vol C Tables 4.2.6.8 and 6.1.1.4'
    'O' 'O' 0.0106 0.0060
                         'International Tables Vol C Tables 4.2.6.8 and 6.1.1.4'
_computing_data_collection     'X-AREA (Stoe & Cie, 2001)'
_computing_cell_refinement     'X-AREA (Stoe & Cie, 2001)'
_computing_data_reduction     'X-AREA (Stoe & Cie, 2001)'
_computing_structure_solution     'SHELXS97 (Sheldrick, 2008)'
_computing_structure_refinement     'SHELXL97 (Sheldrick, 2008)'
_computing_molecular_graphics
                 'Mercury (Macrae <i>et al.</i>, 2008) and XP (Sheldrick, 2008)'
_computing_publication_material     'publCIF (Westrip (2010)'
loop_
    _atom_site_type_symbol
    _atom_site_label
    _atom_site_fract_x
    _atom_site_fract_y
    _atom_site_fract_z
    _atom_site_U_iso_or_equiv
    _atom_site_adp_type
    _atom_site_calc_flag
    _atom_site_refinement_flags
    _atom_site_occupancy
    _atom_site_symmetry_multiplicity
    _atom_site_disorder_assembly
    _atom_site_disorder_group
    N N1 0.28490(16) 0.3325(3) 0.29385(13) 0.0189(5) Uani d . 1 1 . .
    H H1N 0.327(2) 0.296(4) 0.3201(19) 0.023 Uiso d . 1 1 . .
    O O1 0.45940(13) 0.3882(3) 0.28520(12) 0.0274(5) Uani d . 1 1 . .
    O O2 0.23936(14) 0.1442(3) 0.39526(12) 0.0290(5) Uani d . 1 1 . .
    O O3 0.44259(14) 0.5304(3) 0.19256(12) 0.0247(5) Uani d . 1 1 . .
    O O4 0.09524(13) 0.1412(3) 0.36286(12) 0.0284(5) Uani d . 1 1 . .
    O O5 0.10342(13) 0.5135(3) 0.16602(12) 0.0218(5) Uani d . 1 1 . .
    H HO5 0.0514 0.4868 0.1767 0.033 Uiso calc R 1 1 . .
    C C2 0.31328(18) 0.4270(3) 0.24492(15) 0.0179(6) Uani d . 1 1 . .
    C C3 0.2527(2) 0.4901(4) 0.20125(18) 0.0188(7) Uani d . 1 1 . .
    H H3 0.2726 0.5567 0.1668 0.023 Uiso calc R 1 1 . .
    C C4 0.16070(18) 0.4548(4) 0.20811(16) 0.0180(6) Uani d . 1 1 . .
    C C5 0.13420(18) 0.3556(4) 0.26059(15) 0.0179(6) Uani d . 1 1 . .
    H H5 0.0728 0.3311 0.2667 0.021 Uiso calc R 1 1 . .
    C C6 0.19726(18) 0.2947(4) 0.30257(14) 0.0180(6) Uani d . 1 1 . .
    C C7 0.41412(18) 0.4510(4) 0.24134(15) 0.0199(6) Uani d . 1 1 . .
    C C8 0.17574(19) 0.1826(4) 0.35877(15) 0.0216(7) Uani d . 1 1 . .
    N N11 0.05045(16) -0.0540(3) 0.46143(14) 0.0211(6) Uani d . 1 1 . .
    H H11A 0.077(3) 0.005(4) 0.426(2) 0.025 Uiso d . 1 1 . .
    N N21 -0.0790(2) -0.0368(4) 0.40028(18) 0.0333(7) Uani d . 1 1 . .
    H H21A -0.051(3) 0.024(6) 0.375(3) 0.040 Uiso d . 1 1 . .
    H H21B -0.136(3) -0.060(5) 0.395(2) 0.040 Uiso d . 1 1 . .
    N N22 0.18961(18) -0.0644(4) 0.51078(16) 0.0298(7) Uani d . 1 1 . .
    H H22A 0.209(3) 0.006(5) 0.472(2) 0.036 Uiso d . 1 1 . .
    H H22B 0.222(3) -0.080(5) 0.545(2) 0.036 Uiso d . 1 1 . .
    C C12 -0.0384(2) -0.0884(4) 0.45527(17) 0.0229(7) Uani d . 1 1 . .
    C C13 -0.0804(2) -0.1742(4) 0.50451(18) 0.0297(8) Uani d . 1 1 . .
    H H13 -0.1427 -0.1958 0.5027 0.036 Uiso calc R 1 1 . .
    C C14 -0.0283(2) -0.2278(4) 0.55677(17) 0.0310(8) Uani d . 1 1 . .
    H H14 -0.0561 -0.2872 0.5906 0.037 Uiso calc R 1 1 . .
    C C15 0.0634(2) -0.1973(4) 0.56117(16) 0.0283(7) Uani d . 1 1 . .
    H H15 0.0979 -0.2375 0.5965 0.034 Uiso calc R 1 1 . .
    C C16 0.1027(2) -0.1060(4) 0.51205(16) 0.0226(7) Uani d . 1 1 . .
    N N1' 0.45633(16) 0.8257(3) 0.62319(13) 0.0193(5) Uani d . 1 1 . .
    H H1'N 0.420(2) 0.782(4) 0.5953(19) 0.023 Uiso d . 1 1 . .
    O O1' 0.27918(14) 0.8557(3) 0.63201(12) 0.0289(5) Uani d . 1 1 . .
    O O2' 0.50769(14) 0.6478(3) 0.52175(12) 0.0322(6) Uani d . 1 1 . .
    O O3' 0.29024(14) 0.9805(3) 0.72949(13) 0.0273(6) Uani d . 1 1 . .
    O O4' 0.65252(14) 0.6636(3) 0.55187(13) 0.0323(6) Uani d . 1 1 . .
    O O5' 0.62710(14) 1.0323(3) 0.75228(13) 0.0272(6) Uani d . 1 1 . .
    H HO5' 0.6794 1.0350 0.7373 0.041 Uiso calc R 1 1 . .
    C C2' 0.42327(18) 0.9094(4) 0.67481(15) 0.0190(6) Uani d . 1 1 . .
    C C3' 0.47987(19) 0.9782(4) 0.71856(18) 0.0195(7) Uani d . 1 1 . .
    H H3' 0.4569 1.0356 0.7548 0.023 Uiso calc R 1 1 . .
    C C4' 0.57377(18) 0.9632(4) 0.70940(15) 0.0180(6) Uani d . 1 1 . .
    C C5' 0.60514(18) 0.8727(4) 0.65626(16) 0.0208(7) Uani d . 1 1 . .
    H H5' 0.6675 0.8597 0.6494 0.025 Uiso calc R 1 1 . .
    C C6' 0.54480(19) 0.8037(4) 0.61458(15) 0.0188(6) Uani d . 1 1 . .
    C C7' 0.32115(18) 0.9150(4) 0.67830(16) 0.0193(6) Uani d . 1 1 . .
    C C8' 0.57095(19) 0.6954(4) 0.55701(16) 0.0222(7) Uani d . 1 1 . .
    N N11' 0.69417(17) 0.4557(3) 0.45602(14) 0.0216(6) Uani d . 1 1 . .
    H H11B 0.670(3) 0.530(5) 0.482(2) 0.026 Uiso d . 1 1 . .
    N N21' 0.55525(19) 0.4508(4) 0.40698(16) 0.0290(6) Uani d . 1 1 . .
    H H21C 0.538(3) 0.514(5) 0.436(3) 0.035 Uiso d . 1 1 . .
    H H21D 0.520(3) 0.426(5) 0.373(2) 0.035 Uiso d . 1 1 . .
    N N22' 0.82341(19) 0.4676(4) 0.51780(17) 0.0304(7) Uani d . 1 1 . .
    H H22C 0.788(3) 0.512(5) 0.551(3) 0.036 Uiso d . 1 1 . .
    H H22D 0.886(3) 0.442(5) 0.517(2) 0.036 Uiso d . 1 1 . .
    C C12' 0.6415(2) 0.4059(4) 0.40541(16) 0.0221(6) Uani d . 1 1 . .
    C C13' 0.6800(2) 0.3114(4) 0.35694(16) 0.0279(7) Uani d . 1 1 . .
    H H13' 0.6452 0.2723 0.3215 0.034 Uiso calc R 1 1 . .
    C C14' 0.7703(2) 0.2761(4) 0.36190(18) 0.0314(8) Uani d . 1 1 . .
    H H14' 0.7971 0.2140 0.3285 0.038 Uiso calc R 1 1 . .
    C C15' 0.8230(2) 0.3275(4) 0.41358(18) 0.0298(8) Uani d . 1 1 . .
    H H15' 0.8849 0.3027 0.4154 0.036 Uiso calc R 1 1 . .
    C C16' 0.7828(2) 0.4164(4) 0.46261(16) 0.0225(7) Uani d . 1 1 . .
loop_
    _atom_site_aniso_label
    _atom_site_aniso_U_11
    _atom_site_aniso_U_22
    _atom_site_aniso_U_33
    _atom_site_aniso_U_12
    _atom_site_aniso_U_13
    _atom_site_aniso_U_23
    N1 0.0105(11) 0.0253(14) 0.0208(13) -0.0001(10) -0.0017(10) 0.0004(11)
    O1 0.0146(10) 0.0403(14) 0.0275(12) -0.0003(9) -0.0053(9) 0.0016(10)
    O2 0.0183(10) 0.0420(15) 0.0267(12) 0.0010(9) -0.0020(9) 0.0121(11)
    O3 0.0119(10) 0.0352(13) 0.0269(13) -0.0014(8) 0.0029(8) 0.0075(10)
    O4 0.0162(10) 0.0398(14) 0.0292(12) -0.0061(9) -0.0008(9) 0.0118(11)
    O5 0.0100(10) 0.0319(13) 0.0233(13) 0.0007(8) -0.0011(9) 0.0082(9)
    C2 0.0142(13) 0.0207(15) 0.0187(14) -0.0009(10) 0.0006(11) -0.0032(12)
    C3 0.0167(15) 0.0236(17) 0.0162(17) -0.0003(12) 0.0007(12) 0.0026(12)
    C4 0.0130(14) 0.0209(16) 0.0202(16) 0.0043(11) 0.0004(11) -0.0016(13)
    C5 0.0106(12) 0.0206(15) 0.0225(15) -0.0015(10) 0.0003(11) -0.0018(12)
    C6 0.0114(13) 0.0218(16) 0.0208(15) 0.0005(11) -0.0010(11) -0.0010(12)
    C7 0.0106(12) 0.0265(16) 0.0224(15) 0.0010(11) -0.0006(11) -0.0038(13)
    C8 0.0201(15) 0.0253(17) 0.0195(16) 0.0008(12) 0.0025(12) -0.0001(13)
    N11 0.0178(12) 0.0252(15) 0.0203(15) -0.0013(10) 0.0005(10) 0.0053(12)
    N21 0.0213(14) 0.0440(19) 0.0345(18) -0.0053(14) -0.0044(12) 0.0115(17)
    N22 0.0223(14) 0.0395(19) 0.0276(17) -0.0028(12) -0.0058(12) 0.0064(15)
    C12 0.0200(14) 0.0222(17) 0.0264(16) -0.0006(12) -0.0004(12) -0.0014(14)
    C13 0.0250(15) 0.0327(19) 0.0315(19) -0.0076(13) 0.0048(13) 0.0032(16)
    C14 0.0383(18) 0.031(2) 0.0241(18) -0.0091(15) 0.0017(15) 0.0039(15)
    C15 0.0333(17) 0.0291(19) 0.0226(18) -0.0006(14) -0.0017(14) 0.0035(14)
    C16 0.0253(15) 0.0232(16) 0.0193(16) 0.0026(13) -0.0032(12) 0.0000(14)
    N1' 0.0141(11) 0.0254(14) 0.0183(13) -0.0019(10) -0.0012(10) -0.0032(11)
    O1' 0.0160(9) 0.0417(15) 0.0289(13) 0.0004(9) -0.0073(9) -0.0017(11)
    O2' 0.0238(11) 0.0443(15) 0.0286(13) -0.0032(10) 0.0007(10) -0.0118(11)
    O3' 0.0122(10) 0.0409(14) 0.0288(14) 0.0006(9) 0.0015(9) -0.0072(11)
    O4' 0.0194(10) 0.0435(15) 0.0341(13) 0.0019(10) 0.0035(10) -0.0177(12)
    O5' 0.0110(9) 0.0443(14) 0.0263(14) -0.0065(9) 0.0008(9) -0.0127(11)
    C2' 0.0137(13) 0.0208(15) 0.0225(15) 0.0011(11) 0.0015(12) 0.0036(13)
    C3' 0.0112(13) 0.0237(16) 0.0237(19) 0.0010(11) 0.0025(12) -0.0017(13)
    C4' 0.0132(14) 0.0249(16) 0.0159(16) -0.0005(12) 0.0008(11) -0.0007(13)
    C5' 0.0121(14) 0.0257(16) 0.0247(16) 0.0008(12) 0.0032(11) -0.0001(13)
    C6' 0.0142(13) 0.0207(16) 0.0215(16) 0.0002(11) 0.0039(11) 0.0018(12)
    C7' 0.0138(13) 0.0216(15) 0.0225(15) -0.0005(11) -0.0011(12) 0.0037(13)
    C8' 0.0185(14) 0.0269(17) 0.0213(16) -0.0038(12) 0.0019(12) -0.0049(13)
    N11' 0.0196(13) 0.0227(15) 0.0225(15) 0.0015(11) 0.0006(10) -0.0039(13)
    N21' 0.0238(14) 0.0394(18) 0.0239(16) 0.0041(12) -0.0062(12) -0.0083(14)
    N22' 0.0180(14) 0.0435(18) 0.0297(18) 0.0012(13) -0.0043(12) -0.0067(16)
    C12' 0.0264(15) 0.0209(16) 0.0190(16) -0.0027(12) 0.0018(12) 0.0029(14)
    C13' 0.0363(17) 0.0253(18) 0.0222(17) -0.0002(14) -0.0042(13) -0.0022(14)
    C14' 0.0385(19) 0.0288(19) 0.0269(18) 0.0083(14) 0.0077(14) -0.0056(15)
    C15' 0.0248(15) 0.0298(19) 0.035(2) 0.0060(13) 0.0028(14) -0.0004(15)
    C16' 0.0214(14) 0.0202(16) 0.0258(17) -0.0016(11) 0.0026(12) 0.0019(14)
_geom_special_details
;
All e.s.d.'s (except the e.s.d. in the dihedral angle between two l.s. planes)
are estimated using the full covariance matrix. The cell e.s.d.'s are taken
into account individually in the estimation of e.s.d.'s in distances, angles
and torsion angles; correlations between e.s.d.'s in cell parameters are only
used when they are defined by crystal symmetry. An approximate (isotropic)
treatment of cell e.s.d.'s is used for estimating e.s.d.'s involving l.s.
planes.
;
loop_
    _geom_bond_atom_site_label_1
    _geom_bond_atom_site_label_2
    _geom_bond_site_symmetry_2
    _geom_bond_distance
    _geom_bond_publ_flag
    N1 C2 . 1.349(4) ?
    N1 C6 . 1.362(4) ?
    N1 H1N . 0.88(4) ?
    O1 C7 . 1.242(4) ?
    O2 C8 . 1.251(4) ?
    O3 C7 . 1.275(4) ?
    O4 C8 . 1.258(4) ?
    O5 C4 . 1.311(4) ?
    O5 HO5 . 0.8400 ?
    C2 C3 . 1.379(4) ?
    C2 C7 . 1.524(4) ?
    C3 C4 . 1.416(4) ?
    C3 H3 . 0.9500 ?
    C4 C5 . 1.419(5) ?
    C5 C6 . 1.375(4) ?
    C5 H5 . 0.9500 ?
    C6 C8 . 1.524(4) ?
    N11 C12 . 1.367(4) ?
    N11 C16 . 1.368(4) ?
    N11 H11A . 0.97(4) ?
    N21 C12 . 1.349(5) ?
    N21 H21A . 0.84(5) ?
    N21 H21B . 0.88(5) ?
    N22 C16 . 1.349(4) ?
    N22 H22A . 1.04(5) ?
    N22 H22B . 0.86(5) ?
    C12 C13 . 1.391(5) ?
    C13 C14 . 1.397(5) ?
    C13 H13 . 0.9500 ?
    C14 C15 . 1.399(5) ?
    C14 H14 . 0.9500 ?
    C15 C16 . 1.396(5) ?
    C15 H15 . 0.9500 ?
    N1' C6' . 1.348(4) ?
    N1' C2' . 1.363(4) ?
    N1' H1'N . 0.87(4) ?
    O1' C7' . 1.241(4) ?
    O2' C8' . 1.256(4) ?
    O3' C7' . 1.270(4) ?
    O4' C8' . 1.254(4) ?
    O5' C4' . 1.322(4) ?
    O5' HO5' . 0.8400 ?
    C2' C3' . 1.362(5) ?
    C2' C7' . 1.530(4) ?
    C3' C4' . 1.423(4) ?
    C3' H3' . 0.9500 ?
    C4' C5' . 1.409(4) ?
    C5' C6' . 1.372(4) ?
    C5' H5' . 0.9500 ?
    C6' C8' . 1.542(4) ?
    N11' C12' . 1.365(4) ?
    N11' C16' . 1.374(4) ?
    N11' H11B . 0.90(4) ?
    N21' C12' . 1.346(4) ?
    N21' H21C . 0.84(5) ?
    N21' H21D . 0.89(5) ?
    N22' C16' . 1.351(5) ?
    N22' H22C . 0.94(5) ?
    N22' H22D . 0.96(4) ?
    C12' C13' . 1.398(5) ?
    C13' C14' . 1.388(5) ?
    C13' H13' . 0.9500 ?
    C14' C15' . 1.387(5) ?
    C14' H14' . 0.9500 ?
    C15' C16' . 1.390(5) ?
    C15' H15' . 0.9500 ?
loop_
    _geom_angle_atom_site_label_1
    _geom_angle_atom_site_label_2
    _geom_angle_atom_site_label_3
    _geom_angle_site_symmetry_1
    _geom_angle_site_symmetry_3
    _geom_angle
    _geom_angle_publ_flag
    C2 N1 C6 . . 122.7(3) ?
    C2 N1 H1N . . 116(2) ?
    C6 N1 H1N . . 121(2) ?
    C4 O5 HO5 . . 109.5 ?
    N1 C2 C3 . . 120.1(3) ?
    N1 C2 C7 . . 115.2(3) ?
    C3 C2 C7 . . 124.6(3) ?
    C2 C3 C4 . . 119.5(3) ?
    C2 C3 H3 . . 120.2 ?
    C4 C3 H3 . . 120.2 ?
    O5 C4 C3 . . 119.4(3) ?
    O5 C4 C5 . . 122.5(3) ?
    C3 C4 C5 . . 118.2(3) ?
    C6 C5 C4 . . 120.1(2) ?
    C6 C5 H5 . . 120.0 ?
    C4 C5 H5 . . 120.0 ?
    N1 C6 C5 . . 119.4(3) ?
    N1 C6 C8 . . 116.7(2) ?
    C5 C6 C8 . . 123.9(3) ?
    O1 C7 O3 . . 127.3(3) ?
    O1 C7 C2 . . 116.6(3) ?
    O3 C7 C2 . . 116.0(3) ?
    O2 C8 O4 . . 128.1(3) ?
    O2 C8 C6 . . 116.7(3) ?
    O4 C8 C6 . . 115.3(3) ?
    C12 N11 C16 . . 123.8(3) ?
    C12 N11 H11A . . 116(2) ?
    C16 N11 H11A . . 120(2) ?
    C12 N21 H21A . . 119(3) ?
    C12 N21 H21B . . 117(3) ?
    H21A N21 H21B . . 123(5) ?
    C16 N22 H22A . . 116(2) ?
    C16 N22 H22B . . 119(3) ?
    H22A N22 H22B . . 123(4) ?
    N21 C12 N11 . . 116.4(3) ?
    N21 C12 C13 . . 124.6(3) ?
    N11 C12 C13 . . 119.0(3) ?
    C12 C13 C14 . . 118.0(3) ?
    C12 C13 H13 . . 121.0 ?
    C14 C13 H13 . . 121.0 ?
    C13 C14 C15 . . 122.4(3) ?
    C13 C14 H14 . . 118.8 ?
    C15 C14 H14 . . 118.8 ?
    C16 C15 C14 . . 118.0(3) ?
    C16 C15 H15 . . 121.0 ?
    C14 C15 H15 . . 121.0 ?
    N22 C16 N11 . . 116.9(3) ?
    N22 C16 C15 . . 124.4(3) ?
    N11 C16 C15 . . 118.7(3) ?
    C6' N1' C2' . . 121.9(3) ?
    C6' N1' H1'N . . 118(2) ?
    C2' N1' H1'N . . 120(2) ?
    C4' O5' HO5' . . 109.5 ?
    C3' C2' N1' . . 120.3(3) ?
    C3' C2' C7' . . 125.3(3) ?
    N1' C2' C7' . . 114.5(3) ?
    C2' C3' C4' . . 119.3(3) ?
    C2' C3' H3' . . 120.3 ?
    C4' C3' H3' . . 120.3 ?
    O5' C4' C5' . . 123.4(3) ?
    O5' C4' C3' . . 118.0(3) ?
    C5' C4' C3' . . 118.6(3) ?
    C6' C5' C4' . . 119.4(3) ?
    C6' C5' H5' . . 120.3 ?
    C4' C5' H5' . . 120.3 ?
    N1' C6' C5' . . 120.4(3) ?
    N1' C6' C8' . . 115.5(3) ?
    C5' C6' C8' . . 124.0(3) ?
    O1' C7' O3' . . 128.2(3) ?
    O1' C7' C2' . . 117.2(3) ?
    O3' C7' C2' . . 114.5(3) ?
    O4' C8' O2' . . 128.0(3) ?
    O4' C8' C6' . . 116.0(3) ?
    O2' C8' C6' . . 115.9(3) ?
    C12' N11' C16' . . 123.7(3) ?
    C12' N11' H11B . . 116(3) ?
    C16' N11' H11B . . 120(3) ?
    C12' N21' H21C . . 120(3) ?
    C12' N21' H21D . . 118(3) ?
    H21C N21' H21D . . 121(4) ?
    C16' N22' H22C . . 118(3) ?
    C16' N22' H22D . . 110(3) ?
    H22C N22' H22D . . 131(4) ?
    N21' C12' N11' . . 116.6(3) ?
    N21' C12' C13' . . 125.0(3) ?
    N11' C12' C13' . . 118.4(3) ?
    C14' C13' C12' . . 118.2(3) ?
    C14' C13' H13' . . 120.9 ?
    C12' C13' H13' . . 120.9 ?
    C15' C14' C13' . . 122.8(3) ?
    C15' C14' H14' . . 118.6 ?
    C13' C14' H14' . . 118.6 ?
    C14' C15' C16' . . 118.1(3) ?
    C14' C15' H15' . . 121.0 ?
    C16' C15' H15' . . 121.0 ?
    N22' C16' N11' . . 115.9(3) ?
    N22' C16' C15' . . 125.4(3) ?
    N11' C16' C15' . . 118.7(3) ?
loop_
    _geom_torsion_atom_site_label_1
    _geom_torsion_atom_site_label_2
    _geom_torsion_atom_site_label_3
    _geom_torsion_atom_site_label_4
    _geom_torsion_site_symmetry_1
    _geom_torsion_site_symmetry_2
    _geom_torsion_site_symmetry_3
    _geom_torsion_site_symmetry_4
    _geom_torsion
    _geom_torsion_publ_flag
    C6 N1 C2 C3 . . . . 0.2(4) ?
    C6 N1 C2 C7 . . . . -177.7(3) ?
    N1 C2 C3 C4 . . . . -0.1(5) ?
    C7 C2 C3 C4 . . . . 177.7(3) ?
    C2 C3 C4 O5 . . . . -179.2(3) ?
    C2 C3 C4 C5 . . . . 0.4(5) ?
    O5 C4 C5 C6 . . . . 178.7(3) ?
    C3 C4 C5 C6 . . . . -0.9(5) ?
    C2 N1 C6 C5 . . . . -0.7(4) ?
    C2 N1 C6 C8 . . . . 178.2(3) ?
    C4 C5 C6 N1 . . . . 1.0(4) ?
    C4 C5 C6 C8 . . . . -177.8(3) ?
    N1 C2 C7 O1 . . . . -3.3(4) ?
    C3 C2 C7 O1 . . . . 178.8(3) ?
    N1 C2 C7 O3 . . . . 175.0(3) ?
    C3 C2 C7 O3 . . . . -2.8(4) ?
    N1 C6 C8 O2 . . . . 5.3(4) ?
    C5 C6 C8 O2 . . . . -175.9(3) ?
    N1 C6 C8 O4 . . . . -175.3(3) ?
    C5 C6 C8 O4 . . . . 3.5(5) ?
    C16 N11 C12 N21 . . . . -175.8(3) ?
    C16 N11 C12 C13 . . . . 3.5(5) ?
    N21 C12 C13 C14 . . . . 176.2(4) ?
    N11 C12 C13 C14 . . . . -3.0(5) ?
    C12 C13 C14 C15 . . . . 0.4(5) ?
    C13 C14 C15 C16 . . . . 1.8(5) ?
    C12 N11 C16 N22 . . . . 178.9(3) ?
    C12 N11 C16 C15 . . . . -1.2(5) ?
    C14 C15 C16 N22 . . . . 178.4(3) ?
    C14 C15 C16 N11 . . . . -1.4(5) ?
    C6' N1' C2' C3' . . . . 2.1(5) ?
    C6' N1' C2' C7' . . . . -177.1(3) ?
    N1' C2' C3' C4' . . . . 0.7(5) ?
    C7' C2' C3' C4' . . . . 179.8(3) ?
    C2' C3' C4' O5' . . . . 179.4(3) ?
    C2' C3' C4' C5' . . . . -2.1(5) ?
    O5' C4' C5' C6' . . . . 179.3(3) ?
    C3' C4' C5' C6' . . . . 0.8(5) ?
    C2' N1' C6' C5' . . . . -3.4(5) ?
    C2' N1' C6' C8' . . . . 175.3(3) ?
    C4' C5' C6' N1' . . . . 1.9(5) ?
    C4' C5' C6' C8' . . . . -176.7(3) ?
    C3' C2' C7' O1' . . . . 175.0(3) ?
    N1' C2' C7' O1' . . . . -5.8(4) ?
    C3' C2' C7' O3' . . . . -5.3(4) ?
    N1' C2' C7' O3' . . . . 173.9(3) ?
    N1' C6' C8' O4' . . . . -174.3(3) ?
    C5' C6' C8' O4' . . . . 4.4(5) ?
    N1' C6' C8' O2' . . . . 4.5(4) ?
    C5' C6' C8' O2' . . . . -176.8(3) ?
    C16' N11' C12' N21' . . . . 178.1(3) ?
    C16' N11' C12' C13' . . . . -0.9(5) ?
    N21' C12' C13' C14' . . . . 179.6(3) ?
    N11' C12' C13' C14' . . . . -1.5(5) ?
    C12' C13' C14' C15' . . . . 1.6(5) ?
    C13' C14' C15' C16' . . . . 0.9(5) ?
    C12' N11' C16' N22' . . . . -175.9(3) ?
    C12' N11' C16' C15' . . . . 3.4(5) ?
    C14' C15' C16' N22' . . . . 176.0(3) ?
    C14' C15' C16' N11' . . . . -3.2(5) ?
loop_
    _geom_hbond_atom_site_label_D
    _geom_hbond_atom_site_label_H
    _geom_hbond_atom_site_label_A
    _geom_hbond_site_symmetry_A
    _geom_hbond_distance_DH
    _geom_hbond_distance_HA
    _geom_hbond_distance_DA
    _geom_hbond_angle_DHA
    O5 HO5 O3 3_465 0.84 1.67 2.495(3) 168.5
    O5' HO5' O3' 3_575 0.84 1.67 2.487(3) 163.0
    N21 H21B O2 3_455 0.88(5) 2.00(5) 2.869(4) 170(4)
    N22 H22B O1' 1_545 0.86(5) 2.04(5) 2.892(4) 169(4)
    N22' H22D O2' 3_565 0.96(4) 1.98(4) 2.928(4) 170(4)
    N1 H1N O1 . 0.88(3) 2.25(3) 2.660(3) 108(3)
    N1 H1N O2 . 0.88(3) 2.39(4) 2.702(4) 101(2)
    N1' H1'N O1' . 0.87(3) 2.32(3) 2.669(3) 104(3)
    N1' H1'N O2' . 0.87(3) 2.30(4) 2.675(4) 106(2)
    N11 H11A O4 . 1.01(4) 1.71(3) 2.691(4) 163(4)
    N11' H11B O4' . 0.86(3) 1.88(3) 2.707(4) 161(4)
    N21 H21A O4 . 0.84(5) 2.42(5) 3.109(4) 140(5)
    N21' H21C O2' . 0.84(5) 2.13(6) 2.964(4) 170(5)
    N21' H21D O1 . 0.90(4) 2.03(4) 2.916(4) 169(4)
    N22 H22A O2 . 1.03(4) 2.01(4) 3.040(4) 177(4)
    N22' H22C O4' . 0.94(5) 2.40(4) 3.130(4) 134(4)
_iucr_refine_instructions_details
;
TITL kp19
CELL 0.71073  14.963   8.500  20.385  90.000  90.000  90.000
ZERR    8.00   0.003   0.002   0.004   0.000   0.000   0.000
LATT -1
SYMM -X, -Y, 0.5+Z
SYMM 0.5+X, -Y, Z
SYMM 0.5-X, Y, 0.5+Z
SFAC   C   H   N   O
UNIT  96  96  32  40
TEMP -100
SIZE 0.3 0.2 0.4
ACTA50
MERG3
L.S. 10
HTAB
EQIV $1 x-1/2, -y+1, z
EQIV $2 x+1/2, -y+2, z
EQIV $3 x-1/2, -y, z
EQIV $4 x, y-1, z
EQIV $5 x+1/2, -y+1, z
HTAB O5 O3_$1
HTAB O5' O3'_$2
HTAB N21 O2_$3
HTAB N22 O1'_$4
HTAB N22' O2'_$5
CONF
BOND $H
FMAP 2
PLAN 10
WGHT    0.055500
FVAR       0.31053
N1    3    0.284897    0.332524    0.293852    11.00000    0.01054    0.02535 =
         0.02076    0.00042   -0.00167   -0.00010
H1N   2    0.326777    0.295855    0.320079    11.00000   -1.20000
O1    4    0.459398    0.388175    0.285198    11.00000    0.01456    0.04027 =
         0.02746    0.00159   -0.00531   -0.00031
O2    4    0.239355    0.144221    0.395261    11.00000    0.01835    0.04204 =
         0.02668    0.01209   -0.00204    0.00101
O3    4    0.442590    0.530448    0.192557    11.00000    0.01189    0.03522 =
         0.02689    0.00749    0.00289   -0.00136
O4    4    0.095244    0.141235    0.362858    11.00000    0.01617    0.03981 =
         0.02922    0.01182   -0.00079   -0.00608
O5    4    0.103416    0.513521    0.166025    11.00000    0.01004    0.03193 =
         0.02330    0.00818   -0.00111    0.00069
AFIX 147
HO5   2    0.051367    0.486836    0.176728    11.00000   -1.50000
AFIX   0
C2    1    0.313275    0.427046    0.244917    11.00000    0.01422    0.02071 =
         0.01872   -0.00324    0.00056   -0.00092
C3    1    0.252712    0.490093    0.201248    11.00000    0.01666    0.02362 =
         0.01616    0.00257    0.00073   -0.00027
AFIX  43
H3    2    0.272575    0.556732    0.166792    11.00000   -1.20000
AFIX   0
C4    1    0.160699    0.454826    0.208113    11.00000    0.01296    0.02091 =
         0.02023   -0.00162    0.00039    0.00429
C5    1    0.134195    0.355562    0.260590    11.00000    0.01065    0.02055 =
         0.02253   -0.00183    0.00033   -0.00154
AFIX  43
H5    2    0.072805    0.331146    0.266727    11.00000   -1.20000
AFIX   0
C6    1    0.197258    0.294676    0.302565    11.00000    0.01138    0.02181 =
         0.02083   -0.00095   -0.00098    0.00051
C7    1    0.414118    0.451034    0.241342    11.00000    0.01063    0.02649 =
         0.02243   -0.00376   -0.00062    0.00100
C8    1    0.175743    0.182591    0.358770    11.00000    0.02006    0.02527 =
         0.01947   -0.00006    0.00250    0.00082
N11   3    0.050445   -0.054000    0.461433    11.00000    0.01777    0.02518 =
         0.02034    0.00530    0.00051   -0.00130
H11A  2    0.076573    0.005488    0.425874    11.00000   -1.20000
N21   3   -0.079045   -0.036760    0.400281    11.00000    0.02126    0.04404 =
         0.03446    0.01149   -0.00437   -0.00530
H21A  2   -0.050840    0.023829    0.374836    11.00000   -1.20000
H21B  2   -0.135793   -0.059694    0.395386    11.00000   -1.20000
N22   3    0.189615   -0.064449    0.510785    11.00000    0.02229    0.03948 =
         0.02761    0.00643   -0.00576   -0.00279
H22A  2    0.209469    0.005701    0.471716    11.00000   -1.20000
H22B  2    0.222251   -0.080138    0.544929    11.00000   -1.20000
C12   1   -0.038432   -0.088428    0.455266    11.00000    0.02001    0.02220 =
         0.02638   -0.00143   -0.00045   -0.00059
C13   1   -0.080411   -0.174249    0.504515    11.00000    0.02496    0.03273 =
         0.03149    0.00317    0.00479   -0.00761
AFIX  43
H13   2   -0.142662   -0.195764    0.502663    11.00000   -1.20000
AFIX   0
C14   1   -0.028287   -0.227841    0.556771    11.00000    0.03828    0.03060 =
         0.02410    0.00395    0.00172   -0.00910
AFIX  43
H14   2   -0.056108   -0.287203    0.590566    11.00000   -1.20000
AFIX   0
C15   1    0.063379   -0.197317    0.561174    11.00000    0.03332    0.02910 =
         0.02262    0.00352   -0.00174   -0.00056
AFIX  43
H15   2    0.097882   -0.237481    0.596528    11.00000   -1.20000
AFIX   0
C16   1    0.102661   -0.106045    0.512051    11.00000    0.02532    0.02319 =
         0.01933   -0.00003   -0.00320    0.00257
N1'   3    0.456333    0.825680    0.623190    11.00000    0.01412    0.02537 =
         0.01826   -0.00322   -0.00121   -0.00187
H1'N  2    0.419762    0.781761    0.595278    11.00000   -1.20000
O1'   4    0.279178    0.855653    0.632011    11.00000    0.01603    0.04165 =
         0.02887   -0.00173   -0.00732    0.00037
O2'   4    0.507691    0.647778    0.521748    11.00000    0.02379    0.04431 =
         0.02864   -0.01183    0.00068   -0.00321
O3'   4    0.290236    0.980527    0.729489    11.00000    0.01224    0.04091 =
         0.02885   -0.00720    0.00153    0.00057
O4'   4    0.652518    0.663646    0.551868    11.00000    0.01944    0.04350 =
         0.03408   -0.01774    0.00354    0.00189
O5'   4    0.627100    1.032307    0.752285    11.00000    0.01103    0.04429 =
         0.02632   -0.01275    0.00083   -0.00649
AFIX 147
HO5'  2    0.679360    1.035007    0.737275    11.00000   -1.50000
AFIX   0
C2'   1    0.423270    0.909420    0.674808    11.00000    0.01373    0.02083 =
         0.02246    0.00356    0.00154    0.00112
C3'   1    0.479868    0.978207    0.718563    11.00000    0.01123    0.02372 =
         0.02368   -0.00166    0.00248    0.00101
AFIX  43
H3'   2    0.456910    1.035621    0.754822    11.00000   -1.20000
AFIX   0
C4'   1    0.573767    0.963177    0.709399    11.00000    0.01320    0.02486 =
         0.01588   -0.00065    0.00079   -0.00048
C5'   1    0.605136    0.872746    0.656259    11.00000    0.01208    0.02566 =
         0.02469   -0.00008    0.00325    0.00078
AFIX  43
H5'   2    0.667487    0.859692    0.649362    11.00000   -1.20000
AFIX   0
C6'   1    0.544805    0.803730    0.614577    11.00000    0.01422    0.02068 =
         0.02148    0.00176    0.00385    0.00016
C7'   1    0.321154    0.914965    0.678305    11.00000    0.01385    0.02160 =
         0.02245    0.00375   -0.00111   -0.00053
C8'   1    0.570948    0.695433    0.557010    11.00000    0.01845    0.02694 =
         0.02128   -0.00489    0.00193   -0.00378
N11'  3    0.694168    0.455729    0.456024    11.00000    0.01959    0.02270 =
         0.02251   -0.00386    0.00056    0.00153
H11B  2    0.670307    0.529794    0.482388    11.00000   -1.20000
N21'  3    0.555253    0.450774    0.406976    11.00000    0.02379    0.03942 =
         0.02391   -0.00827   -0.00619    0.00409
H21C  2    0.537866    0.514105    0.435942    11.00000   -1.20000
H21D  2    0.520352    0.425590    0.372926    11.00000   -1.20000
N22'  3    0.823409    0.467556    0.517803    11.00000    0.01799    0.04352 =
         0.02966   -0.00669   -0.00429    0.00117
H22C  2    0.787843    0.512414    0.550934    11.00000   -1.20000
H22D  2    0.885503    0.441547    0.516864    11.00000   -1.20000
C12'  1    0.641524    0.405921    0.405414    11.00000    0.02636    0.02088 =
         0.01905    0.00291    0.00177   -0.00272
C13'  1    0.679951    0.311357    0.356937    11.00000    0.03632    0.02526 =
         0.02220   -0.00225   -0.00423   -0.00020
AFIX  43
H13'  2    0.645172    0.272262    0.321519    11.00000   -1.20000
AFIX   0
C14'  1    0.770260    0.276070    0.361904    11.00000    0.03847    0.02876 =
         0.02688   -0.00562    0.00770    0.00828
AFIX  43
H14'  2    0.797069    0.214048    0.328501    11.00000   -1.20000
AFIX   0
C15'  1    0.823044    0.327526    0.413576    11.00000    0.02479    0.02976 =
         0.03484   -0.00036    0.00281    0.00597
AFIX  43
H15'  2    0.884904    0.302746    0.415399    11.00000   -1.20000
AFIX   0
C16'  1    0.782790    0.416404    0.462615    11.00000    0.02144    0.02022 =
         0.02581    0.00190    0.00264   -0.00161
HKLF 4
;
data_global
_journal_date_recd_electronic     2012-08-30
_journal_date_accepted     2012-08-31
_journal_name_full     'Acta Crystallographica, Section E'
_journal_year     2012
_journal_volume     68
_journal_issue     10
_journal_page_first     o2860
_journal_page_last     o2861
_journal_paper_category     QO
_journal_paper_doi     10.1107/S1600536812037580
_journal_coeditor_code     NG5291
_publ_contact_author_name     'Bolte, Michael'
_publ_contact_author_address
;
Institut f\"ur Anorganische und Analytische Chemie
Goethe Universit\"at Frankfurt
Max-von-Laue-Strasse 7
60438 Frankfurt/Main
Germany
;
_publ_contact_author_email     'bolte@chemie.uni-frankfurt.de'
_publ_contact_author_fax     '49 69 798 29239'
_publ_contact_author_phone     '49 69 798 29136'
_publ_section_title
;
Intra- and intermolecular proton transfer in 2,6-diaminopyridinium
4-hydroxypyridin-1-ium-2,6-dicarboxylate
;
loop_
    _publ_author_name
    _publ_author_address
    'Ton, Quoc-Cuong'
;
Institut f\"ur Organische Chemie und Chemische Biologie
Goethe-Universit\"at Frankfurt
Max-von-Laue-Strasse 7
60438 Frankfurt am Main
Germany
;
    'Bolte, Michael'
;
Institut f\"ur Anorganische und Analytische Chemie
Goethe-Universit\"at Frankfurt
Max-von-Laue-Strasse 7
60438 Frankfurt am Main
Germany
;
