# Supplementary material for: Intra- and inter­molecular proton transfer in 2,6-diamino­pyridinium 4-hy­droxy­pyridin-1-ium-2,6-dicarboxyl­ate
Source: Acta Crystallogr Sect E Struct Rep Online. 2012 Sep 5;68(Pt 10):o2860–1. doi: 10.1107/S1600536812037580 (PMC3470218; doi:10.1107/S1600536812037580)
Supplement: Supplementary file 2 [file e-68-o2860-Isup2.hkl]

# 
# h,k,l, Fc-squared, Fo-squared, sigma(Fo-squared) and status flag 
# 
data_I
_shelx_title ' kp19' 
_shelx_refln_list_code          4 
_shelx_F_calc_maximum      326.74 
_exptl_crystal_F_000      1216.00 
_reflns_d_resolution_high  0.8221 
 
loop_ 
 _symmetry_equiv_pos_as_xyz 
 'x, y, z' 
 '-x, -y, z+1/2' 
 'x+1/2, -y, z' 
 '-x+1/2, y, z+1/2' 
 
_cell_length_a    14.9630 
_cell_length_b     8.5000 
_cell_length_c    20.3850 
_cell_angle_alpha  90.000 
_cell_angle_beta   90.000 
_cell_angle_gamma  90.000 
 
_shelx_F_squared_multiplier     1.000 
 
loop_ 
 _refln_index_h 
 _refln_index_k 
 _refln_index_l 
 _refln_F_squared_calc 
 _refln_F_squared_meas 
 _refln_F_squared_sigma 
 _refln_observed_status 
   4   0   0        2.48       12.25     30.94 o 
   6   0   0     2852.53     2668.10    141.25 o 
   8   0   0    14411.92    16301.30    159.21 o 
  10   0   0        0.28      -20.92     28.62 o 
  12   0   0       76.93       80.76     37.35 o 
  14   0   0      141.73      122.45     20.94 o 
  16   0   0        2.53       19.35     36.80 o 
  18   0   0        0.44       68.23     23.13 o 
   2   1   0     4740.31     3982.54     58.84 o 
   3   1   0     5006.11     4482.76     72.34 o 
   4   1   0        6.28       11.19     22.52 o 
   5   1   0      207.42      249.34     23.68 o 
   6   1   0     5363.76     6149.44    145.43 o 
   7   1   0       12.13       21.54     15.31 o 
   8   1   0       19.90       28.19     16.89 o 
   9   1   0      360.05      350.49     18.84 o 
  10   1   0      547.90      553.55     20.74 o 
  11   1   0        1.97       13.75     16.58 o 
  12   1   0      146.90      167.72     15.82 o 
  13   1   0      304.15      303.75     16.24 o 
  14   1   0        9.56       50.58     16.10 o 
  15   1   0      273.94      231.11     15.00 o 
  16   1   0       59.22       95.90     15.79 o 
  17   1   0       24.75       40.09     15.31 o 
  18   1   0       74.41       78.78     16.89 o 
   0   2   0    26789.86    23520.07    495.47 o 
   1   2   0      705.00      622.41     35.27 o 
   2   2   0       96.59       89.70     25.86 o 
   3   2   0        1.15       20.93     24.02 o 
   4   2   0     1266.20     1251.99     28.22 o 
   5   2   0        0.32        4.00     17.98 o 
   6   2   0      791.89      753.02     20.76 o 
   7   2   0     2030.76     2007.61     24.73 o 
   8   2   0      792.54      764.93     23.95 o 
   9   2   0      108.73      135.85     15.44 o 
  10   2   0      154.53      177.41     15.53 o 
  11   2   0      266.44      261.26     16.81 o 
  12   2   0       16.98       26.24     14.09 o 
  13   2   0      832.65      841.57     17.96 o 
  14   2   0       33.41       22.57     15.76 o 
  15   2   0      216.71      201.29     16.48 o 
  16   2   0      148.75      180.85     19.13 o 
  17   2   0       41.58       34.39     14.04 o 
   0   3   0      940.70      832.87     43.89 o 
   1   3   0     3135.12     2834.35     43.84 o 
   2   3   0      139.81      141.74     24.05 o 
   3   3   0       66.80       45.82     20.67 o 
   4   3   0        1.78       -1.50     21.01 o 
   5   3   0       40.05       44.60     17.35 o 
   6   3   0     8330.96     8511.18     74.13 o 
   7   3   0     1452.31     1493.66     31.16 o 
   8   3   0      240.20      238.91     19.33 o 
   9   3   0      420.88      433.66     18.31 o 
  10   3   0      189.51      212.37     18.75 o 
  11   3   0      349.09      349.18     16.33 o 
  12   3   0      476.22      495.13     17.95 o 
  13   3   0      698.82      687.44     18.41 o 
  14   3   0     2707.52     2659.30     38.94 o 
  15   3   0       72.04      109.30     16.90 o 
  16   3   0       57.94       51.42     16.94 o 
  17   3   0       40.87       43.39     16.34 o 
   0   4   0       19.87       65.43     37.04 o 
   1   4   0      238.77      252.05     25.43 o 
   2   4   0       36.74       32.96     20.25 o 
   3   4   0      335.96      311.89     22.63 o 
   4   4   0       51.44       72.91     17.95 o 
   5   4   0     1243.20     1242.52     24.12 o 
   6   4   0       84.78       70.72     18.29 o 
   7   4   0       14.69       32.25     16.17 o 
   8   4   0      829.71      831.51     19.35 o 
   9   4   0       29.02       31.48     15.88 o 
  10   4   0        7.65       10.84     18.07 o 
  11   4   0        7.45       31.49     14.99 o 
  12   4   0        0.11       19.00     15.70 o 
  13   4   0     2447.66     2331.52     36.50 o 
  14   4   0        2.63        4.56     15.28 o 
  15   4   0      394.91      399.42     17.41 o 
  16   4   0      334.09      319.60     19.12 o 
   0   5   0      758.64      728.51     43.18 o 
   1   5   0     5914.62     5459.02     74.56 o 
   2   5   0     1923.27     1960.05     32.59 o 
   3   5   0      253.64      228.81     20.55 o 
   4   5   0      417.64      390.73     21.27 o 
   5   5   0       22.26       39.11     18.98 o 
   6   5   0      363.88      434.17     21.02 o 
   7   5   0        6.41       18.05     18.81 o 
   8   5   0       22.48       26.47     17.20 o 
   9   5   0       67.00       86.64     15.08 o 
  10   5   0      557.72      562.18     18.98 o 
  11   5   0      268.16      267.44     17.28 o 
  12   5   0      796.67      775.63     25.25 o 
  13   5   0      161.15      173.35     16.34 o 
  14   5   0      377.89      363.50     17.08 o 
  15   5   0      134.09      124.37     19.19 o 
   0   6   0     3094.45     3118.47     63.99 o 
   1   6   0        0.00       24.45     23.92 o 
   2   6   0       86.40       78.16     20.37 o 
   3   6   0      100.41      108.65     19.47 o 
   4   6   0        6.24       31.78     18.65 o 
   5   6   0      204.73      192.31     19.79 o 
   6   6   0      103.53       91.56     18.34 o 
   7   6   0      451.00      459.87     19.45 o 
   8   6   0      107.37      119.71     18.31 o 
   9   6   0        2.44        6.06     16.35 o 
  10   6   0        0.07        1.99     17.15 o 
  11   6   0       23.03        8.03     15.89 o 
  12   6   0      116.46      126.18     17.31 o 
  13   6   0       36.14       31.25     17.33 o 
  14   6   0       42.35       41.74     16.90 o 
   0   7   0       19.39       36.75     36.87 o 
   1   7   0       42.35       46.91     21.35 o 
   2   7   0     1327.55     1385.15     29.50 o 
   3   7   0       28.32       33.23     22.55 o 
   4   7   0       11.61      -10.24     19.15 o 
   5   7   0      162.03      175.04     18.54 o 
   6   7   0      223.15      259.84     20.50 o 
   7   7   0     1131.42     1193.56     24.33 o 
   8   7   0        0.04       20.89     18.28 o 
   9   7   0      312.78      308.86     18.12 o 
  10   7   0      467.42      451.79     18.08 o 
  11   7   0      925.68      867.24     23.05 o 
  12   7   0        0.13        5.85     17.28 o 
  13   7   0       34.62       43.82     16.32 o 
   0   8   0     1125.21     1204.10     75.92 o 
   1   8   0        2.24        3.20     23.92 o 
   2   8   0        3.40       16.18     20.62 o 
   3   8   0      438.82      444.90     24.49 o 
   4   8   0       12.57       14.99     22.68 o 
   5   8   0       17.86       30.65     20.24 o 
   6   8   0      291.07      253.77     20.24 o 
   7   8   0        1.96       22.28     21.00 o 
   8   8   0     3212.59     3115.69     56.51 o 
   9   8   0     2496.95     2384.19     29.55 o 
  10   8   0       69.55       51.74     19.70 o 
  11   8   0      326.03      303.76     21.55 o 
   0   9   0       53.03       68.41     39.24 o 
   1   9   0       51.61       77.34     27.66 o 
   2   9   0        2.74       -0.08     24.14 o 
   3   9   0       28.46       59.09     26.80 o 
   4   9   0       82.36       58.48     21.35 o 
   5   9   0       54.45       57.01     23.93 o 
   6   9   0      238.21      283.44     24.85 o 
   7   9   0      369.20      352.35     24.07 o 
   8   9   0        5.87        2.26     24.38 o 
   0  10   0        0.71       19.17     33.63 o 
   1  10   0       19.61       78.79     28.81 o 
   2  10   0        7.07        3.97     29.08 o 
   3  10   0       77.97       84.61     26.22 o 
   4  10   0        6.68       34.02     26.01 o 
   4   0   1     7906.04     8025.24    216.37 o 
   6   0   1      199.60      188.30     20.15 o 
   8   0   1      337.66      370.15     19.48 o 
  10   0   1      608.73      641.65     18.68 o 
  12   0   1      665.40      715.05     27.67 o 
  14   0   1      784.49      680.71     17.64 o 
  16   0   1       19.00       11.25     19.19 o 
  18   0   1       38.39       33.07     16.95 o 
   2   1   1      323.49      222.35     17.39 o 
   3   1   1     2530.54     2341.82     26.64 o 
   4   1   1     1981.79     1903.04     22.51 o 
   5   1   1     1803.72     1838.41     23.75 o 
   6   1   1    16284.43    16478.34    284.47 o 
   7   1   1      582.78      595.81     13.67 o 
   8   1   1     1377.73     1470.39     17.80 o 
   9   1   1      650.53      674.91     13.47 o 
  10   1   1        8.41       22.01     12.26 o 
  11   1   1      126.97      157.46     11.73 o 
  12   1   1      534.99      580.15     13.09 o 
  13   1   1      398.18      401.21     11.00 o 
  14   1   1      171.03      147.00     11.38 o 
  15   1   1      170.20      151.46     10.69 o 
  16   1   1      833.50      709.43     14.58 o 
  17   1   1      126.88      146.40     11.77 o 
  18   1   1       23.51       36.42     12.61 o 
   1   2   1     2133.78     1956.10     30.27 o 
   2   2   1      635.63      630.32     20.09 o 
   3   2   1      241.43      235.50     17.47 o 
   4   2   1     1116.18     1071.59     18.53 o 
   5   2   1       38.99       48.21     13.14 o 
   6   2   1     1502.99     1560.02     18.02 o 
   7   2   1      562.52      525.79     12.91 o 
   8   2   1       23.30       23.24     11.69 o 
   9   2   1       68.86       90.02     10.97 o 
  10   2   1      584.14      595.45     12.55 o 
  11   2   1      476.59      452.08     13.12 o 
  12   2   1       64.33       73.39     12.03 o 
  13   2   1       98.51      111.22     10.24 o 
  14   2   1      581.57      497.04     13.49 o 
  15   2   1      192.11      210.15     11.66 o 
  16   2   1       29.03       40.41     11.29 o 
  17   2   1       13.18       27.12     11.72 o 
   1   3   1     6192.66     5700.06     42.45 o 
   2   3   1     2912.18     2573.91     25.89 o 
   3   3   1       16.28       17.60     15.17 o 
   4   3   1      165.33      159.99     13.54 o 
   5   3   1      671.13      664.01     15.54 o 
   6   3   1       77.79      104.97     12.58 o 
   7   3   1     2158.42     2194.10     18.13 o 
   8   3   1      854.48      944.07     14.05 o 
   9   3   1      956.13     1001.76     14.11 o 
  10   3   1        2.71       12.62     10.93 o 
  11   3   1      619.14      587.91     12.91 o 
  12   3   1       65.48       84.28     10.65 o 
  13   3   1      428.43      414.10     11.93 o 
  14   3   1      398.81      376.18     11.38 o 
  15   3   1       64.04       69.82     11.08 o 
  16   3   1      393.27      361.51     12.37 o 
  17   3   1       57.54       65.33     11.60 o 
   1   4   1      148.59      167.91     17.11 o 
   2   4   1      987.29      975.95     19.29 o 
   3   4   1       40.68       39.94     12.48 o 
   4   4   1      256.78      277.16     14.07 o 
   5   4   1      340.11      328.25     13.09 o 
   6   4   1     2405.15     2603.90     26.53 o 
   7   4   1      565.94      529.60     14.28 o 
   8   4   1      223.96      230.11     13.28 o 
   9   4   1      356.20      329.41     12.18 o 
  10   4   1      223.55      243.95     12.67 o 
  11   4   1      251.03      291.06     11.59 o 
  12   4   1     1572.78     1628.62     18.82 o 
  13   4   1     1567.22     1567.77     15.30 o 
  14   4   1      544.52      559.90     13.52 o 
  15   4   1      610.09      555.56     12.20 o 
  16   4   1       25.92       29.10     11.95 o 
   1   5   1     4368.83     4260.38     35.53 o 
   2   5   1      548.43      566.40     16.82 o 
   3   5   1       21.86       31.77     13.37 o 
   4   5   1      151.61      150.59     13.38 o 
   5   5   1      920.41      937.47     15.26 o 
   6   5   1       14.89        7.56     11.66 o 
   7   5   1      175.75      174.30     13.42 o 
   8   5   1      323.98      352.26     13.58 o 
   9   5   1      145.26      148.74     12.34 o 
  10   5   1      403.74      397.26     12.02 o 
  11   5   1     1102.95     1098.24     15.08 o 
  12   5   1      162.32      186.29     12.06 o 
  13   5   1       29.24       39.61     11.99 o 
  14   5   1       75.46       76.03     11.24 o 
  15   5   1       40.38       55.31     11.29 o 
   1   6   1      311.06      326.51     18.25 o 
   2   6   1       76.05       78.94     16.39 o 
   3   6   1      695.88      696.22     17.02 o 
   4   6   1       15.93       19.90     15.50 o 
   5   6   1      505.80      525.75     15.41 o 
   6   6   1      196.20      200.48     13.67 o 
   7   6   1      576.68      594.86     14.70 o 
   8   6   1      181.89      196.67     12.51 o 
   9   6   1      196.06      183.83     12.32 o 
  10   6   1      186.81      188.69     12.60 o 
  11   6   1      122.79      125.05     13.62 o 
  12   6   1      344.51      356.29     13.82 o 
  13   6   1      107.06      103.13     12.94 o 
  14   6   1       91.63       88.69     11.80 o 
   1   7   1       96.80      116.05     15.61 o 
   2   7   1       62.14       76.75     16.62 o 
   3   7   1      127.62      143.77     16.88 o 
   4   7   1       98.93       88.48     15.46 o 
   5   7   1       32.93       57.12     13.80 o 
   6   7   1      619.01      635.93     14.61 o 
   7   7   1     1061.16     1056.31     16.47 o 
   8   7   1        7.78        6.64     12.32 o 
   9   7   1      286.87      262.50     13.59 o 
  10   7   1      167.75      176.78     12.49 o 
  11   7   1        7.15       21.26     12.51 o 
  12   7   1      183.71      203.72     14.20 o 
  13   7   1       79.85       68.43     12.32 o 
   1   8   1       65.64       90.13     16.57 o 
   2   8   1       88.57       93.56     15.52 o 
   3   8   1      142.55      144.65     16.06 o 
   4   8   1       23.03       41.09     14.47 o 
   5   8   1       94.07       88.90     14.50 o 
   6   8   1      298.97      303.21     16.15 o 
   7   8   1      613.31      612.18     17.39 o 
   8   8   1      367.56      357.61     14.61 o 
   9   8   1      319.05      344.62     16.00 o 
  10   8   1       92.34       96.17     14.65 o 
  11   8   1      282.87      274.74     14.94 o 
   1   9   1       81.33       79.84     16.07 o 
   2   9   1       60.69       71.10     18.23 o 
   3   9   1       34.93       32.55     17.18 o 
   4   9   1       81.96       98.14     16.11 o 
   5   9   1       40.33       40.43     16.91 o 
   6   9   1       28.04       39.41     17.14 o 
   7   9   1      191.08      195.44     17.26 o 
   8   9   1      195.03      191.75     17.87 o 
   1  10   1       13.79       19.67     18.44 o 
   2  10   1       31.01       45.52     17.66 o 
   3  10   1       80.10       87.14     18.98 o 
   4  10   1       15.50       -1.14     20.22 o 
   4   0   2      881.54      922.27     28.83 o 
   6   0   2     1754.03     1775.64     30.41 o 
   8   0   2      406.99      507.48     18.95 o 
  10   0   2       68.61       97.67     16.42 o 
  12   0   2      528.75      498.11     17.58 o 
  14   0   2       27.88       36.26     14.97 o 
  16   0   2       59.78       87.12     16.90 o 
  18   0   2      316.91      308.17     18.36 o 
   1   1   2     4088.77     3576.70    145.62 o 
   2   1   2     2281.53     1986.01     26.35 o 
   3   1   2      643.62      586.97     19.02 o 
   4   1   2      875.60      833.12     17.85 o 
   5   1   2     2636.11     2799.53     35.73 o 
   6   1   2     6542.36     6307.15     84.87 o 
   7   1   2      572.68      594.69     14.17 o 
   8   1   2     1426.12     1597.75     20.92 o 
   9   1   2     1148.18     1204.16     20.38 o 
  10   1   2     1024.25     1071.13     14.39 o 
  11   1   2      401.62      404.75     12.11 o 
  12   1   2     1068.25     1097.40     15.25 o 
  13   1   2      146.36      137.72     10.23 o 
  14   1   2      949.42      835.01     17.54 o 
  15   1   2      210.09      187.67     12.23 o 
  16   1   2       23.69       41.65     12.23 o 
  17   1   2       57.12       50.28     11.37 o 
  18   1   2        9.04        4.24     16.41 o 
   0   2   2    11487.35    11837.58     89.99 o 
   1   2   2    28965.53    25790.65    256.47 o 
   2   2   2    19633.12    17947.32    149.10 o 
   3   2   2      617.90      595.92     18.55 o 
   4   2   2      381.44      338.37     14.92 o 
   5   2   2      235.28      235.71     13.87 o 
   6   2   2     1409.71     1424.80     18.55 o 
   7   2   2      673.39      745.47     14.06 o 
   8   2   2      789.02      916.07     16.53 o 
   9   2   2       56.27       45.30     11.32 o 
  10   2   2     1173.65     1269.21     13.83 o 
  11   2   2      897.38      826.79     14.13 o 
  12   2   2      997.19     1012.70     20.70 o 
  13   2   2      314.62      323.78     11.55 o 
  14   2   2      403.87      425.07     12.56 o 
  15   2   2       94.42      120.34     11.18 o 
  16   2   2       18.14       21.65     11.18 o 
  17   2   2       44.34       56.47     11.16 o 
   0   3   2    12005.31    11192.89    156.82 o 
   1   3   2     5139.02     4826.33     34.42 o 
   2   3   2      964.95      920.71     19.04 o 
   3   3   2      265.00      233.62     15.92 o 
   4   3   2       58.73       62.82     14.07 o 
   5   3   2     1624.19     1682.30     17.62 o 
   6   3   2      373.99      359.60     12.68 o 
   7   3   2      493.18      526.47     13.73 o 
   8   3   2      756.97      810.70     14.92 o 
   9   3   2      226.96      238.82     12.52 o 
  10   3   2      232.60      239.92     11.84 o 
  11   3   2        1.84        8.14     11.94 o 
  12   3   2     2404.44     2448.70     33.05 o 
  13   3   2      224.33      196.63     11.52 o 
  14   3   2      244.33      213.25     13.65 o 
  15   3   2       27.59       21.76     11.33 o 
  16   3   2       36.52       45.55     11.41 o 
  17   3   2       29.73       45.64     11.62 o 
   0   4   2     3258.13     3131.77     40.74 o 
   1   4   2     1780.40     1652.71     22.91 o 
   2   4   2      249.93      257.97     16.02 o 
   3   4   2       75.50       57.91     13.36 o 
   4   4   2       75.27      100.10     12.87 o 
   5   4   2      561.62      574.39     14.79 o 
   6   4   2      303.32      291.52     12.37 o 
   7   4   2      357.44      375.80     12.11 o 
   8   4   2      889.08      935.59     14.98 o 
   9   4   2       21.73       35.60     12.01 o 
  10   4   2      187.74      194.01     12.88 o 
  11   4   2      291.75      308.45     12.05 o 
  12   4   2       78.05       97.12     11.01 o 
  13   4   2      248.56      252.73     11.66 o 
  14   4   2      276.52      288.42     11.56 o 
  15   4   2      148.91      164.15     11.47 o 
  16   4   2        9.49        0.85     12.50 o 
   0   5   2      166.65      139.09     19.53 o 
   1   5   2     1338.81     1359.54     21.30 o 
   2   5   2      122.71      155.01     15.06 o 
   3   5   2      636.43      621.86     15.68 o 
   4   5   2     1226.25     1294.55     16.69 o 
   5   5   2     1661.57     1689.66     17.87 o 
   6   5   2      913.86      960.34     15.94 o 
   7   5   2      508.73      516.46     13.33 o 
   8   5   2      113.88      123.90     12.30 o 
   9   5   2      837.05      866.95     14.10 o 
  10   5   2       18.23       22.84     11.50 o 
  11   5   2      598.24      598.97     12.92 o 
  12   5   2      535.68      543.39     12.74 o 
  13   5   2      348.92      344.41     12.13 o 
  14   5   2       91.59      104.48     12.00 o 
  15   5   2        0.83       25.58     12.69 o 
   0   6   2      855.95      901.72     26.69 o 
   1   6   2      654.78      671.56     19.07 o 
   2   6   2      635.23      658.72     17.45 o 
   3   6   2      233.73      247.48     15.19 o 
   4   6   2      310.78      343.19     15.01 o 
   5   6   2      758.72      763.78     16.86 o 
   6   6   2      279.02      277.14     12.67 o 
   7   6   2      116.39      120.41     11.81 o 
   8   6   2      339.81      364.25     12.75 o 
   9   6   2      173.66      173.30     12.87 o 
  10   6   2      440.06      448.15     13.58 o 
  11   6   2      542.90      546.85     13.04 o 
  12   6   2     1519.21     1498.09     19.66 o 
  13   6   2      431.62      405.68     13.79 o 
  14   6   2       34.90       32.76     12.55 o 
   0   7   2     1704.78     1718.60     30.07 o 
   1   7   2       23.14       38.81     17.41 o 
   2   7   2      151.00      159.24     16.87 o 
   3   7   2      268.90      285.10     16.89 o 
   4   7   2       76.39       74.86     14.73 o 
   5   7   2        9.39       44.48     14.11 o 
   6   7   2      630.24      611.27     14.13 o 
   7   7   2      545.81      536.55     14.93 o 
   8   7   2      162.95      192.93     13.35 o 
   9   7   2      221.00      248.81     14.11 o 
  10   7   2       92.52       99.90     12.64 o 
  11   7   2      276.93      267.49     12.56 o 
  12   7   2       79.75       93.29     13.88 o 
  13   7   2       51.42       52.77     13.49 o 
   0   8   2      560.51      597.74     25.89 o 
   1   8   2      144.55      145.23     15.90 o 
   2   8   2      259.66      274.64     18.21 o 
   3   8   2      121.86      109.23     16.42 o 
   4   8   2       19.59       30.11     15.24 o 
   5   8   2      154.24      174.61     14.82 o 
   6   8   2      168.46      155.12     15.59 o 
   7   8   2      329.90      331.42     16.75 o 
   8   8   2       11.69       28.70     13.62 o 
   9   8   2       24.55       47.81     14.87 o 
  10   8   2      411.36      384.93     15.20 o 
  11   8   2       19.93        4.60     14.42 o 
   0   9   2       41.66       36.69     21.96 o 
   1   9   2       49.45       64.35     16.23 o 
   2   9   2       11.45       48.28     18.02 o 
   3   9   2      111.59      126.02     16.43 o 
   4   9   2       30.08       37.76     16.26 o 
   5   9   2       23.35       23.57     15.41 o 
   6   9   2       10.81       12.43     15.59 o 
   7   9   2       67.34       64.64     16.10 o 
   8   9   2       67.04       81.41     16.91 o 
   0  10   2       51.25       46.39     26.60 o 
   1  10   2       77.43      113.99     19.96 o 
   2  10   2      130.94      122.18     20.81 o 
   3  10   2      215.66      212.70     20.57 o 
   4  10   2      213.16      212.54     21.63 o 
   2   0   3     1964.04     1659.38     33.10 o 
   4   0   3     1692.99     1719.40     28.78 o 
   6   0   3     2994.11     2912.65     55.86 o 
   8   0   3      103.53      123.63     15.98 o 
  10   0   3     1014.82     1028.45     20.64 o 
  12   0   3        3.14       29.62     15.61 o 
  14   0   3      342.73      316.63     16.92 o 
  16   0   3      485.60      493.08     18.16 o 
  18   0   3       89.70      101.19     28.83 o 
   1   1   3     7185.37     5730.25     50.73 o 
   2   1   3     1872.88     1525.20     24.71 o 
   3   1   3      677.84      631.95     19.14 o 
   4   1   3     2453.70     2496.82     23.33 o 
   5   1   3     1094.52     1084.47     18.63 o 
   6   1   3    11854.94    11911.02    118.25 o 
   7   1   3     5088.62     5301.58     67.47 o 
   8   1   3       15.14       14.76     11.54 o 
   9   1   3      602.07      675.63     14.30 o 
  10   1   3      497.74      544.72     12.71 o 
  11   1   3      514.58      543.64     12.12 o 
  12   1   3      733.06      754.93     13.17 o 
  13   1   3      252.34      259.87     10.15 o 
  14   1   3      504.63      564.14     17.80 o 
  15   1   3      589.09      556.07     13.65 o 
  16   1   3       75.39       56.60     12.17 o 
  17   1   3       24.82       58.49     13.07 o 
   1   2   3    43444.57    39157.20    313.36 o 
   2   2   3     9169.64     8742.19     66.99 o 
   3   2   3     2618.29     2414.79     23.86 o 
   4   2   3     1350.05     1357.59     18.51 o 
   5   2   3     1234.31     1182.99     18.41 o 
   6   2   3      251.73      243.73     12.78 o 
   7   2   3     3389.60     3707.70     33.96 o 
   8   2   3      102.75      100.35     12.17 o 
   9   2   3       60.30       79.91     12.58 o 
  10   2   3      721.80      709.13     14.02 o 
  11   2   3      247.88      241.20     12.41 o 
  12   2   3     2211.47     2214.48     27.72 o 
  13   2   3      889.84      902.65     16.85 o 
  14   2   3      932.73      860.95     12.44 o 
  15   2   3      716.53      635.43     11.46 o 
  16   2   3       22.72       61.08     12.50 o 
  17   2   3       35.19       41.44     12.50 o 
   1   3   3     2016.56     1936.64     24.26 o 
   2   3   3     7089.26     6782.41     59.94 o 
   3   3   3      911.01      921.01     18.44 o 
   4   3   3      880.88     1062.83     17.25 o 
   5   3   3     1092.39     1193.49     16.45 o 
   6   3   3     2760.88     2660.92     23.43 o 
   7   3   3     1410.90     1445.08     16.44 o 
   8   3   3      325.71      338.89     12.47 o 
   9   3   3      286.06      284.05     11.16 o 
  10   3   3       37.82       42.77     11.74 o 
  11   3   3     1506.84     1529.87     22.27 o 
  12   3   3       47.51       76.07     10.85 o 
  13   3   3      113.88      123.78     10.88 o 
  14   3   3      365.85      349.48     12.47 o 
  15   3   3       67.45       57.99     10.83 o 
  16   3   3       94.02       82.58     11.33 o 
  17   3   3       52.50       76.13     12.36 o 
   1   4   3      474.15      471.64     16.97 o 
   2   4   3      166.94      127.90     14.83 o 
   3   4   3       18.29       25.13     13.54 o 
   4   4   3       86.77       86.02     13.45 o 
   5   4   3     1188.88     1158.32     15.95 o 
   6   4   3     2146.77     2166.38     25.51 o 
   7   4   3      106.68       85.15     11.82 o 
   8   4   3     1165.41     1161.43     14.73 o 
   9   4   3      212.28      214.96     12.03 o 
  10   4   3      207.76      201.54     11.87 o 
  11   4   3      142.29      140.58     11.55 o 
  12   4   3      199.65      200.38     11.66 o 
  13   4   3      126.76      120.84     11.20 o 
  14   4   3      197.27      171.57     11.79 o 
  15   4   3       48.16       61.99     10.80 o 
  16   4   3       22.20       27.30     10.85 o 
   1   5   3       57.13       67.69     15.87 o 
   2   5   3     1253.58     1268.84     18.57 o 
   3   5   3      189.28      183.34     13.85 o 
   4   5   3       47.98       54.20     13.31 o 
   5   5   3     1351.38     1368.30     17.40 o 
   6   5   3      339.76      363.83     12.91 o 
   7   5   3      179.25      199.40     12.30 o 
   8   5   3     1127.02     1083.59     15.08 o 
   9   5   3      340.03      339.26     12.39 o 
  10   5   3      184.34      217.74     11.69 o 
  11   5   3       43.86       62.45     11.61 o 
  12   5   3       55.54       69.41     11.09 o 
  13   5   3      145.59      161.45     11.38 o 
  14   5   3      195.63      195.88     12.23 o 
  15   5   3      229.97      246.29     12.60 o 
   1   6   3      101.55      118.70     15.72 o 
   2   6   3      413.76      444.31     17.09 o 
   3   6   3       72.52       79.59     15.13 o 
   4   6   3        0.98       10.71     13.47 o 
   5   6   3     1077.62     1063.61     16.58 o 
   6   6   3       60.79       73.93     13.60 o 
   7   6   3      403.63      381.03     13.10 o 
   8   6   3      528.69      517.78     13.60 o 
   9   6   3     2723.10     2713.37     24.39 o 
  10   6   3     1460.07     1503.76     20.01 o 
  11   6   3      101.13      110.28     12.11 o 
  12   6   3       60.73       68.22     12.01 o 
  13   6   3       33.35       51.66     12.90 o 
  14   6   3       25.02       34.95     12.56 o 
   1   7   3      470.00      457.30     17.76 o 
   2   7   3     1121.42     1126.66     19.98 o 
   3   7   3      173.92      190.14     15.38 o 
   4   7   3        0.45        5.80     14.11 o 
   5   7   3       21.79       10.39     12.51 o 
   6   7   3       87.77      105.46     14.43 o 
   7   7   3       56.03       66.46     12.82 o 
   8   7   3      292.33      316.05     13.16 o 
   9   7   3      249.21      263.74     13.50 o 
  10   7   3      186.66      188.30     13.40 o 
  11   7   3      204.63      205.85     12.82 o 
  12   7   3      303.62      289.03     13.50 o 
  13   7   3      178.52      187.82     13.86 o 
   1   8   3       65.57       68.18     16.06 o 
   2   8   3        6.00       22.84     15.42 o 
   3   8   3        1.76        4.21     15.00 o 
   4   8   3       24.17       15.82     14.02 o 
   5   8   3      368.65      398.92     14.61 o 
   6   8   3        9.33       20.11     15.07 o 
   7   8   3        8.60        6.04     15.09 o 
   8   8   3       15.01       28.47     14.82 o 
   9   8   3        8.61       31.82     14.20 o 
  10   8   3        5.53       -9.16     15.06 o 
  11   8   3       24.40       28.31     14.06 o 
   1   9   3       56.89       66.97     18.23 o 
   2   9   3       78.35       78.90     17.35 o 
   3   9   3      296.16      312.87     17.96 o 
   4   9   3      148.46      120.64     16.73 o 
   5   9   3       69.32       79.57     17.10 o 
   6   9   3       68.62       75.40     17.35 o 
   7   9   3        9.14       18.87     17.24 o 
   8   9   3      256.45      252.44     17.34 o 
   1  10   3      103.39       69.92     19.02 o 
   2  10   3       70.33       68.57     20.41 o 
   3  10   3      121.30      123.02     18.92 o 
   0   0   4    18521.02    16273.04    221.50 o 
   2   0   4       93.80      237.79     28.81 o 
   4   0   4       97.27       79.53     22.65 o 
   6   0   4    10583.94    11161.85    171.65 o 
   8   0   4      384.60      389.58     17.64 o 
  10   0   4     1019.14      985.56     33.79 o 
  12   0   4      452.69      430.65     17.32 o 
  14   0   4      737.95      777.87     18.01 o 
  16   0   4      294.83      279.40     17.12 o 
   0   1   4     4240.73     4207.69     48.98 o 
   1   1   4     8483.66     7647.23     65.76 o 
   2   1   4     2765.67     2648.81     27.52 o 
   3   1   4      372.54      361.03     17.45 o 
   4   1   4     1314.70     1289.89     19.97 o 
   5   1   4      237.22      168.85     13.47 o 
   6   1   4      295.77      253.84     11.57 o 
   7   1   4     3962.12     4062.26     60.46 o 
   8   1   4      282.22      303.14     12.72 o 
   9   1   4      175.16      223.12     12.65 o 
  10   1   4       16.98       27.31     10.67 o 
  11   1   4       72.87       86.07     11.12 o 
  12   1   4     1079.01     1039.62     14.45 o 
  13   1   4      492.30      543.15     11.25 o 
  14   1   4      195.30      187.02     12.28 o 
  15   1   4      390.83      361.86     11.96 o 
  16   1   4      142.99      133.06     11.56 o 
  17   1   4       36.50       43.89     11.52 o 
   0   2   4   106757.36    99085.94   1201.69 o 
   1   2   4    21011.66    19172.32    129.26 o 
   2   2   4     6735.24     6466.32     64.25 o 
   3   2   4     3537.24     3475.28     29.11 o 
   4   2   4     1008.29     1091.73     17.84 o 
   5   2   4     1449.99     1462.23     17.44 o 
   6   2   4     2207.87     2278.05     26.93 o 
   7   2   4      110.51      114.78     12.77 o 
   8   2   4     3668.61     3810.81     55.22 o 
   9   2   4      189.41      199.51     12.27 o 
  10   2   4      129.31      127.96     11.59 o 
  11   2   4      124.23      132.65     11.09 o 
  12   2   4      213.85      223.06     12.50 o 
  13   2   4      914.49      874.75     13.53 o 
  14   2   4      597.71      533.82     12.38 o 
  15   2   4      180.86      176.12     12.34 o 
  16   2   4       22.20       59.30     12.15 o 
  17   2   4       64.70       79.16     11.31 o 
   0   3   4    24926.15    24472.17    125.30 o 
   1   3   4     2401.24     2281.13     24.51 o 
   2   3   4     1793.11     1995.77     23.13 o 
   3   3   4      554.45      573.47     16.10 o 
   4   3   4     1316.85     1305.19     17.60 o 
   5   3   4      439.49      420.46     13.41 o 
   6   3   4      222.71      207.62     12.72 o 
   7   3   4      974.07      985.46     14.47 o 
   8   3   4     1048.14     1094.05     15.30 o 
   9   3   4      304.47      289.60     12.23 o 
  10   3   4       87.38       96.67     11.91 o 
  11   3   4      298.90      293.74     12.10 o 
  12   3   4     1638.84     1604.63     20.16 o 
  13   3   4      437.69      440.46     12.15 o 
  14   3   4       20.63       17.71     11.20 o 
  15   3   4       36.18       37.72     11.52 o 
  16   3   4       41.49       34.96     11.17 o 
  17   3   4        6.23       28.88     11.71 o 
   0   4   4     3448.00     3388.41     37.12 o 
   1   4   4      698.41      692.93     17.39 o 
   2   4   4     2764.59     2618.75     22.59 o 
   3   4   4     1975.99     2001.74     21.61 o 
   4   4   4        5.92       17.49     11.32 o 
   5   4   4      645.15      615.70     13.91 o 
   6   4   4      208.25      213.52     12.03 o 
   7   4   4      143.35      157.48     11.97 o 
   8   4   4        6.61       18.11     11.63 o 
   9   4   4       40.18       38.24     11.73 o 
  10   4   4        3.91       22.86     11.78 o 
  11   4   4      289.69      296.29     11.45 o 
  12   4   4       16.66       49.41     11.12 o 
  13   4   4      136.85      142.28     12.19 o 
  14   4   4       17.91       37.07     10.31 o 
  15   4   4       77.59       95.45     12.64 o 
  16   4   4        9.81        0.93     12.16 o 
   0   5   4      895.65      909.19     27.23 o 
   1   5   4      580.12      545.17     17.18 o 
   2   5   4     1763.61     1761.92     21.20 o 
   3   5   4       72.15       92.05     13.99 o 
   4   5   4        3.75       17.13     13.34 o 
   5   5   4      982.28      963.42     14.76 o 
   6   5   4      246.18      266.29     12.83 o 
   7   5   4      979.86     1009.50     14.38 o 
   8   5   4       82.60       98.95     12.42 o 
   9   5   4       66.72       72.47     12.26 o 
  10   5   4      756.14      768.77     13.74 o 
  11   5   4      675.48      654.96     13.19 o 
  12   5   4       15.41       10.56     10.92 o 
  13   5   4      784.48      740.88     14.26 o 
  14   5   4      983.96      972.01     16.22 o 
  15   5   4      365.30      373.12     13.56 o 
   0   6   4      853.06      937.38     30.74 o 
   1   6   4      407.32      416.58     17.18 o 
   2   6   4       25.95       24.06     14.64 o 
   3   6   4      305.68      325.35     15.36 o 
   4   6   4      153.79      166.92     14.32 o 
   5   6   4      188.36      215.91     13.37 o 
   6   6   4      272.46      265.93     12.94 o 
   7   6   4      308.74      301.09     12.15 o 
   8   6   4      950.67      937.91     14.22 o 
   9   6   4     1661.27     1610.46     20.82 o 
  10   6   4       54.76       58.79     11.82 o 
  11   6   4       81.17       98.44     11.94 o 
  12   6   4       34.40       40.60     11.89 o 
  13   6   4      406.25      370.07     13.57 o 
  14   6   4     1262.58     1140.71     17.15 o 
   0   7   4      671.13      688.03     27.24 o 
   1   7   4       95.06      105.42     15.60 o 
   2   7   4       31.69       29.57     15.38 o 
   3   7   4       93.62      102.86     15.13 o 
   4   7   4      131.06      140.01     14.45 o 
   5   7   4       38.01       37.53     15.30 o 
   6   7   4      224.11      242.23     15.12 o 
   7   7   4      292.38      301.91     13.88 o 
   8   7   4      462.50      466.77     14.02 o 
   9   7   4      189.06      189.55     13.80 o 
  10   7   4       74.54       93.41     12.56 o 
  11   7   4      252.40      254.05     13.56 o 
  12   7   4       65.87       83.52     13.99 o 
  13   7   4      107.84      102.03     20.63 o 
   0   8   4       59.22       54.09     20.44 o 
   1   8   4      101.07      116.09     17.38 o 
   2   8   4      252.68      249.58     16.92 o 
   3   8   4      117.85      129.73     15.44 o 
   4   8   4       58.46       86.14     15.97 o 
   5   8   4        4.32        9.31     14.85 o 
   6   8   4      370.16      404.73     16.31 o 
   7   8   4       59.17       73.23     14.80 o 
   8   8   4       18.52       33.28     14.18 o 
   9   8   4      137.32      148.56     14.45 o 
  10   8   4      268.61      242.92     14.70 o 
  11   8   4       59.97       63.87     14.38 o 
   0   9   4      284.50      273.71     26.18 o 
   1   9   4      250.75      221.61     19.28 o 
   2   9   4       42.26       42.78     16.59 o 
   3   9   4       38.93       45.04     18.10 o 
   4   9   4        1.67       16.50     18.26 o 
   5   9   4       38.82       33.77     16.65 o 
   6   9   4       79.46       76.95     17.06 o 
   7   9   4       43.89       56.70     15.43 o 
   8   9   4      195.87      182.66     16.66 o 
   0  10   4      194.83      174.41     31.17 o 
   1  10   4       12.79       16.47     19.75 o 
   2  10   4       28.59       51.70     19.92 o 
   3  10   4      292.20      279.94     20.12 o 
   2   0   5    18047.14    17165.11    246.68 o 
   4   0   5      313.31      266.02     24.75 o 
   6   0   5      189.37      169.05     19.40 o 
   8   0   5      868.10      920.08     19.91 o 
  10   0   5     1044.38      989.23     19.13 o 
  12   0   5      168.15      177.68     16.97 o 
  14   0   5      798.86      714.99     21.18 o 
  16   0   5      160.29      142.44     14.87 o 
   1   1   5     1061.94      965.74     21.38 o 
   2   1   5     4564.45     4144.13     35.63 o 
   3   1   5      134.11      136.94     15.30 o 
   4   1   5      798.11      683.21     16.04 o 
   5   1   5      104.31      105.75     14.11 o 
   6   1   5      306.15      322.44     14.35 o 
   7   1   5     1705.52     1799.68     27.32 o 
   8   1   5      133.37      137.72     12.13 o 
   9   1   5       48.45       51.13     11.63 o 
  10   1   5      128.85      138.02     11.58 o 
  11   1   5      895.63      867.55     15.92 o 
  12   1   5      137.18      161.25     11.19 o 
  13   1   5      241.86      256.21     12.25 o 
  14   1   5      204.04      204.52     10.38 o 
  15   1   5      725.46      682.91     13.02 o 
  16   1   5       89.41       79.64     11.81 o 
  17   1   5       30.64       43.38     11.76 o 
   1   2   5     4903.68     4496.38     41.35 o 
   2   2   5      161.57      140.49     16.27 o 
   3   2   5      132.83      125.23     15.46 o 
   4   2   5     3755.16     3923.02     37.92 o 
   5   2   5      224.03      208.30     14.03 o 
   6   2   5     3083.20     3209.81     24.27 o 
   7   2   5      207.12      213.14     12.73 o 
   8   2   5     1209.31     1283.91     14.82 o 
   9   2   5      767.16      725.23     13.47 o 
  10   2   5     1228.95     1272.08     21.55 o 
  11   2   5       10.37       -1.23     10.97 o 
  12   2   5      568.14      567.24     12.06 o 
  13   2   5       50.14       41.43     11.51 o 
  14   2   5       90.03      115.92     12.40 o 
  15   2   5       37.70       58.77     10.38 o 
  16   2   5       16.81       50.31     11.43 o 
  17   2   5       14.94       39.64     12.01 o 
   1   3   5     2438.45     2377.91     30.46 o 
   2   3   5     2334.57     2402.27     22.70 o 
   3   3   5     2289.54     2150.85     25.08 o 
   4   3   5     1153.27     1174.45     16.39 o 
   5   3   5      907.27     1022.52     15.32 o 
   6   3   5      554.49      509.99     13.82 o 
   7   3   5       57.04       53.68     11.29 o 
   8   3   5     1745.08     1645.51     16.33 o 
   9   3   5     1132.81     1090.53     17.81 o 
  10   3   5     1888.50     1815.88     16.28 o 
  11   3   5       64.81       37.84     11.50 o 
  12   3   5       67.48       69.38     10.70 o 
  13   3   5      749.78      719.22     16.05 o 
  14   3   5      176.61      163.25     11.08 o 
  15   3   5       98.21       99.47     11.69 o 
  16   3   5       26.63       33.44     11.15 o 
  17   3   5       87.46      125.84     31.18 o 
   1   4   5     1808.91     1821.28     20.91 o 
   2   4   5      535.21      450.26     15.53 o 
   3   4   5     5468.37     5564.87     48.15 o 
   4   4   5      773.96      758.49     15.28 o 
   5   4   5       51.65       44.30     12.26 o 
   6   4   5     6105.91     6126.18     52.11 o 
   7   4   5      342.31      343.90     12.66 o 
   8   4   5       77.34      100.20     12.12 o 
   9   4   5      201.36      208.87     11.81 o 
  10   4   5      155.03      174.86     12.47 o 
  11   4   5     2358.66     2347.34     27.43 o 
  12   4   5      545.98      587.49     12.13 o 
  13   4   5      401.92      396.58     12.34 o 
  14   4   5      188.90      185.27     12.23 o 
  15   4   5       43.53       43.54     11.51 o 
  16   4   5       13.56       31.64     11.17 o 
   1   5   5     1236.69     1200.32     18.68 o 
   2   5   5      851.76      824.47     17.00 o 
   3   5   5      211.23      224.90     14.48 o 
   4   5   5       99.64      110.17     13.40 o 
   5   5   5      249.42      264.71     12.99 o 
   6   5   5      259.77      263.87     13.52 o 
   7   5   5     2899.91     2899.02     31.70 o 
   8   5   5       53.48       46.99     12.15 o 
   9   5   5      110.13      110.17     11.01 o 
  10   5   5      275.74      291.63     12.60 o 
  11   5   5       69.87       86.77     12.14 o 
  12   5   5       69.81       78.05     12.23 o 
  13   5   5      160.59      140.03     11.93 o 
  14   5   5      213.13      195.24     12.61 o 
  15   5   5      115.92      132.08     11.95 o 
   1   6   5      192.97      201.17     15.86 o 
   2   6   5      150.78      145.59     14.60 o 
   3   6   5       35.91       39.62     13.34 o 
   4   6   5       56.62       63.63     14.12 o 
   5   6   5      206.01      216.55     13.50 o 
   6   6   5      133.85      132.65     12.93 o 
   7   6   5       82.48       70.38     11.38 o 
   8   6   5      593.34      623.40     13.33 o 
   9   6   5      282.39      284.37     12.23 o 
  10   6   5       25.86       40.64     11.80 o 
  11   6   5       23.17       41.09     11.99 o 
  12   6   5      127.34      139.63     11.68 o 
  13   6   5      718.31      706.70     14.31 o 
  14   6   5      109.23      102.86     13.62 o 
   1   7   5       76.04      111.89     16.84 o 
   2   7   5        7.20       11.71     15.27 o 
   3   7   5      245.94      247.98     15.45 o 
   4   7   5        9.89        6.52     14.29 o 
   5   7   5      134.05      151.96     12.90 o 
   6   7   5       54.27       54.50     13.71 o 
   7   7   5      199.93      217.66     13.55 o 
   8   7   5       55.14       52.11     12.82 o 
   9   7   5      194.84      175.75     13.28 o 
  10   7   5       38.07       40.27     12.62 o 
  11   7   5      346.66      347.87     14.19 o 
  12   7   5       79.75       79.66     13.23 o 
   1   8   5       74.35       69.61     14.96 o 
   2   8   5      287.65      311.40     16.58 o 
   3   8   5      111.94      142.93     14.89 o 
   4   8   5      133.34      132.71     15.48 o 
   5   8   5       73.73       83.27     15.83 o 
   6   8   5       66.25       65.87     14.42 o 
   7   8   5       25.15       51.97     14.15 o 
   8   8   5        4.88       17.00     14.65 o 
   9   8   5       14.02       18.36     13.17 o 
  10   8   5      102.57      117.58     14.58 o 
   1   9   5       90.18       80.06     16.52 o 
   2   9   5        3.22        1.00     17.73 o 
   3   9   5      184.63      168.62     18.61 o 
   4   9   5       33.17       54.84     16.73 o 
   5   9   5      115.42      113.46     15.73 o 
   6   9   5      241.57      256.06     16.45 o 
   7   9   5      183.93      175.82     15.78 o 
   8   9   5        4.97        5.02     17.69 o 
   1  10   5      134.56      136.06     19.64 o 
   2  10   5      235.23      229.32     20.21 o 
   0   0   6    18528.80    17298.10    177.90 o 
   2   0   6      972.59      780.21     26.65 o 
   4   0   6     2494.37     2415.15     30.11 o 
   6   0   6       17.18       25.85     15.29 o 
   8   0   6      224.14      237.66     17.89 o 
  10   0   6     3306.11     3443.95     70.26 o 
  12   0   6    10622.61    10308.14    225.02 o 
  14   0   6      889.55      854.68     24.11 o 
  16   0   6      426.67      392.82     22.65 o 
   0   1   6       75.97       82.31     23.83 o 
   1   1   6      903.21      875.20     19.03 o 
   2   1   6     1330.87     1229.71     19.22 o 
   3   1   6      698.86      682.78     16.43 o 
   4   1   6     1396.37     1545.21     18.52 o 
   5   1   6      427.67      386.02     14.08 o 
   6   1   6      491.83      531.12     13.12 o 
   7   1   6      347.44      350.08     13.35 o 
   8   1   6     1515.84     1576.54     18.07 o 
   9   1   6      177.09      200.43     11.59 o 
  10   1   6     3213.51     3230.33     46.15 o 
  11   1   6      353.80      362.39     12.21 o 
  12   1   6      197.19      208.05     11.21 o 
  13   1   6      228.68      239.14     13.62 o 
  14   1   6      127.91      117.81     11.47 o 
  15   1   6      267.00      258.09     11.44 o 
  16   1   6       46.55       46.64     11.91 o 
  17   1   6       13.21       19.77     11.82 o 
   0   2   6     3115.90     3052.64     42.76 o 
   1   2   6     1753.94     1748.97     22.52 o 
   2   2   6      139.28      139.68     15.64 o 
   3   2   6     1674.83     1623.57     19.44 o 
   4   2   6       57.82       52.33     13.22 o 
   5   2   6     3129.32     3099.94     28.49 o 
   6   2   6      260.67      248.76     12.44 o 
   7   2   6      276.32      270.54     13.66 o 
   8   2   6      302.18      305.90     14.42 o 
   9   2   6       60.48       68.68     11.05 o 
  10   2   6       84.38       76.08     12.96 o 
  11   2   6       44.53       59.13     11.65 o 
  12   2   6       88.24       97.68     11.49 o 
  13   2   6      141.32      135.23     10.66 o 
  14   2   6      544.67      523.75     12.37 o 
  15   2   6       90.14      103.45     12.58 o 
  16   2   6        3.85        4.53     11.88 o 
  17   2   6       83.05       80.24     10.88 o 
   0   3   6     8851.64     8261.13     67.96 o 
   1   3   6     2785.46     2841.79     24.59 o 
   2   3   6      477.65      447.48     15.69 o 
   3   3   6     1958.65     1995.47     19.81 o 
   4   3   6     6344.73     6365.23     64.49 o 
   5   3   6       14.63       24.83     11.91 o 
   6   3   6     1315.19     1345.81     15.27 o 
   7   3   6      853.22      823.53     13.51 o 
   8   3   6        7.29       19.85     11.32 o 
   9   3   6     2284.52     2244.80     26.22 o 
  10   3   6      342.37      325.86     13.51 o 
  11   3   6      182.35      175.37     11.50 o 
  12   3   6       55.66       57.31     10.28 o 
  13   3   6      308.95      300.33     10.80 o 
  14   3   6      308.22      287.36     11.61 o 
  15   3   6      134.40      149.95     11.03 o 
  16   3   6      121.79      128.45     12.59 o 
   0   4   6     3580.39     3633.89     35.62 o 
   1   4   6     4064.04     4050.07     35.05 o 
   2   4   6     1118.19     1046.87     17.07 o 
   3   4   6     6555.06     6859.87     48.45 o 
   4   4   6     1781.54     1890.56     18.27 o 
   5   4   6      145.39      151.14     10.89 o 
   6   4   6      511.32      564.86     13.68 o 
   7   4   6      105.54      113.32     11.89 o 
   8   4   6      322.82      325.00     12.12 o 
   9   4   6      389.64      374.92     12.72 o 
  10   4   6     1285.98     1308.74     15.13 o 
  11   4   6     2115.62     2008.78     20.51 o 
  12   4   6      418.85      431.04     13.79 o 
  13   4   6      309.66      309.99     12.83 o 
  14   4   6       89.67       84.79     11.63 o 
  15   4   6       60.50       51.17     11.61 o 
  16   4   6      140.15      175.47     12.58 o 
   0   5   6     7333.96     7326.15     64.61 o 
   1   5   6      333.54      313.56     15.31 o 
   2   5   6        3.57       -9.31     13.18 o 
   3   5   6      555.80      591.66     15.26 o 
   4   5   6      386.87      422.58     13.87 o 
   5   5   6      100.36       99.12     12.82 o 
   6   5   6      328.06      346.35     12.80 o 
   7   5   6      193.87      202.41     12.54 o 
   8   5   6       12.70       30.50     11.59 o 
   9   5   6     1732.68     1744.21     18.29 o 
  10   5   6      732.85      704.12     12.86 o 
  11   5   6        1.35       13.96     11.23 o 
  12   5   6       85.64       84.99     11.54 o 
  13   5   6      901.83      847.08     13.77 o 
  14   5   6      264.08      262.15     12.51 o 
  15   5   6        2.24      -11.48     11.48 o 
   0   6   6      569.53      559.03     24.07 o 
   1   6   6      466.39      471.42     16.16 o 
   2   6   6      259.15      265.22     14.97 o 
   3   6   6      218.12      224.86     14.30 o 
   4   6   6       47.16       59.50     13.08 o 
   5   6   6        1.13       12.61     13.12 o 
   6   6   6        0.63       26.03     12.32 o 
   7   6   6      113.96      112.79     11.65 o 
   8   6   6       21.86       24.29     11.50 o 
   9   6   6      115.42      122.95     11.76 o 
  10   6   6       72.72       81.05     11.25 o 
  11   6   6       30.30       51.52     12.37 o 
  12   6   6      212.95      214.21     12.78 o 
  13   6   6       17.26       20.09     11.98 o 
  14   6   6       45.26       55.50     12.43 o 
   0   7   6      348.11      372.88     23.40 o 
   1   7   6      180.68      213.35     16.92 o 
   2   7   6      229.49      235.04     15.94 o 
   3   7   6      500.83      510.41     16.13 o 
   4   7   6       61.14       60.46     14.02 o 
   5   7   6        8.26       11.06     13.95 o 
   6   7   6       85.96      103.87     12.75 o 
   7   7   6       54.71       76.68     12.58 o 
   8   7   6      102.11      107.54     13.81 o 
   9   7   6        9.67       11.42     12.84 o 
  10   7   6      148.12      146.19     12.63 o 
  11   7   6      346.87      315.98     14.49 o 
  12   7   6      107.69      119.13     13.21 o 
   0   8   6      159.27      177.71     23.21 o 
   1   8   6      339.78      361.41     17.51 o 
   2   8   6      187.06      197.46     16.03 o 
   3   8   6      853.64      921.93     19.40 o 
   4   8   6      679.67      703.23     16.86 o 
   5   8   6      669.61      698.41     17.69 o 
   6   8   6      364.26      373.28     15.97 o 
   7   8   6       28.71       26.87     14.34 o 
   8   8   6       99.40      103.06     14.12 o 
   9   8   6      146.18      137.90     14.95 o 
  10   8   6       19.95       34.67     13.85 o 
   0   9   6      245.53      264.26     24.39 o 
   1   9   6      162.07      175.86     18.52 o 
   2   9   6      380.89      357.18     18.14 o 
   3   9   6       11.12       20.68     17.20 o 
   4   9   6        8.06       21.74     15.13 o 
   5   9   6       28.19       29.97     15.93 o 
   6   9   6      105.10      103.24     14.66 o 
   7   9   6       32.34       37.30     14.97 o 
   0  10   6      169.35      112.16     44.13 o 
   1  10   6       63.94       87.43     54.24 o 
   2   0   7      708.44      626.19     25.24 o 
   4   0   7     2522.89     2480.37     29.45 o 
   6   0   7      832.61      783.97     19.36 o 
   8   0   7      453.66      483.36     18.98 o 
  10   0   7     3143.12     3122.57     52.64 o 
  12   0   7     6578.81     6577.01     87.16 o 
  14   0   7      294.28      318.26     16.44 o 
  16   0   7      130.91      146.59     16.85 o 
   1   1   7     2779.58     2655.52     24.33 o 
   2   1   7     4768.01     4648.09     44.47 o 
   3   1   7     2774.70     2946.57     34.50 o 
   4   1   7     4011.99     4384.73     41.36 o 
   5   1   7      608.50      587.75     14.06 o 
   6   1   7      413.12      447.08     14.00 o 
   7   1   7     1280.95     1296.42     19.38 o 
   8   1   7     1563.06     1609.88     24.99 o 
   9   1   7      350.13      377.03     11.79 o 
  10   1   7       20.97       47.98     10.27 o 
  11   1   7      991.23      969.85     13.34 o 
  12   1   7     3676.47     3714.32     52.14 o 
  13   1   7      315.73      309.11     11.32 o 
  14   1   7      281.44      268.41     11.24 o 
  15   1   7      452.00      422.39     12.39 o 
  16   1   7      132.01      118.97     11.52 o 
  17   1   7      121.75      133.76     11.63 o 
   1   2   7       45.83       38.32     13.64 o 
   2   2   7     4784.60     4582.01     45.60 o 
   3   2   7     1147.26     1150.89     17.22 o 
   4   2   7      305.49      272.95     12.92 o 
   5   2   7      669.74      652.01     13.72 o 
   6   2   7     1261.11     1310.81     15.91 o 
   7   2   7      557.91      583.30     13.53 o 
   8   2   7      220.20      239.91     11.66 o 
   9   2   7       80.62       73.34     12.40 o 
  10   2   7      869.21      823.80     14.03 o 
  11   2   7       84.34      106.90     11.58 o 
  12   2   7      251.40      226.49     11.62 o 
  13   2   7        9.76       24.64     11.37 o 
  14   2   7       80.84       76.62     10.98 o 
  15   2   7      147.06      141.63     12.09 o 
  16   2   7      230.40      236.74     11.98 o 
  17   2   7       50.64       70.70     13.69 o 
   1   3   7     1153.37     1190.57     18.51 o 
   2   3   7      382.34      358.83     15.54 o 
   3   3   7      370.96      384.12     13.82 o 
   4   3   7     1025.48     1035.59     15.84 o 
   5   3   7       74.66       95.79     12.48 o 
   6   3   7     4412.44     4648.67     40.78 o 
   7   3   7      227.11      204.92     12.57 o 
   8   3   7      124.35      158.56     11.69 o 
   9   3   7      344.94      359.66     12.64 o 
  10   3   7      373.33      364.28     11.97 o 
  11   3   7       28.00       41.89     11.30 o 
  12   3   7      242.11      262.75     12.34 o 
  13   3   7      429.30      410.51     12.77 o 
  14   3   7      178.66      195.50     11.87 o 
  15   3   7       47.37       38.67     11.50 o 
  16   3   7      315.08      334.10     15.10 o 
   1   4   7    11989.05    11878.54     95.87 o 
   2   4   7     3882.01     3755.51     26.31 o 
   3   4   7     1829.57     1806.86     23.26 o 
   4   4   7     1188.52     1199.38     15.78 o 
   5   4   7      377.05      408.21     13.44 o 
   6   4   7      223.84      251.79     13.02 o 
   7   4   7      152.47      155.17     11.70 o 
   8   4   7      412.20      403.96     12.28 o 
   9   4   7     3080.04     3075.99     32.66 o 
  10   4   7     1265.01     1311.25     14.53 o 
  11   4   7     1097.10     1000.73     14.13 o 
  12   4   7      280.07      269.92     12.33 o 
  13   4   7      219.57      214.37     11.70 o 
  14   4   7       63.50       65.71     11.14 o 
  15   4   7       14.61       29.73     11.47 o 
   1   5   7      467.03      462.48     15.41 o 
   2   5   7       87.33       91.37     13.96 o 
   3   5   7      167.47      192.21     14.60 o 
   4   5   7      572.99      589.05     14.22 o 
   5   5   7      147.79      139.74     12.39 o 
   6   5   7      544.47      528.12     13.63 o 
   7   5   7      466.58      484.90     13.54 o 
   8   5   7      204.72      208.05     12.21 o 
   9   5   7      993.84      982.00     13.64 o 
  10   5   7      190.24      177.43     10.52 o 
  11   5   7       70.43       85.28     11.98 o 
  12   5   7       27.76       25.41     11.20 o 
  13   5   7      519.69      489.39     12.66 o 
  14   5   7       10.06       25.59     12.80 o 
  15   5   7       17.09       32.81     16.32 o 
   1   6   7       33.55       26.97     15.60 o 
   2   6   7      191.29      185.82     15.04 o 
   3   6   7      475.56      431.09     15.49 o 
   4   6   7      693.26      706.99     14.89 o 
   5   6   7       68.85       67.28     12.41 o 
   6   6   7      244.20      257.47     13.08 o 
   7   6   7      132.51      139.46     12.71 o 
   8   6   7       14.87       29.59     11.34 o 
   9   6   7      143.50      138.30     11.42 o 
  10   6   7       95.09       88.03     11.42 o 
  11   6   7       77.62       93.22     13.02 o 
  12   6   7       85.59       72.60     11.74 o 
  13   6   7      129.70      118.96     12.62 o 
   1   7   7      130.23      128.15     14.45 o 
   2   7   7       84.75       89.28     14.84 o 
   3   7   7      643.56      648.50     15.94 o 
   4   7   7      306.70      319.57     14.35 o 
   5   7   7       34.73       31.58     13.91 o 
   6   7   7      693.54      756.64     18.19 o 
   7   7   7      398.69      421.74     14.23 o 
   8   7   7       78.79       69.29     13.21 o 
   9   7   7      213.18      212.98     14.21 o 
  10   7   7       29.18       43.08     12.33 o 
  11   7   7       15.99       15.83     13.95 o 
  12   7   7       64.84       61.27     13.98 o 
   1   8   7      241.98      250.60     15.39 o 
   2   8   7      210.12      206.52     15.45 o 
   3   8   7      566.42      525.40     17.88 o 
   4   8   7     1121.55     1086.59     17.91 o 
   5   8   7      621.94      635.72     16.51 o 
   6   8   7       33.29       44.91     15.37 o 
   7   8   7       75.43       69.18     13.89 o 
   8   8   7       51.69       62.81     13.91 o 
   9   8   7       39.71       60.60     14.22 o 
  10   8   7       22.95       27.84     12.99 o 
   1   9   7       31.58       50.98     15.95 o 
   2   9   7      135.69      155.06     17.85 o 
   3   9   7      302.39      301.16     16.49 o 
   4   9   7       78.07       88.97     15.88 o 
   5   9   7       15.38       11.93     16.57 o 
   6   9   7       31.63       36.38     15.02 o 
   7   9   7      121.45      126.36     17.17 o 
   0   0   8     7027.17     6883.26     66.47 o 
   2   0   8     1617.78     1658.28     27.04 o 
   4   0   8     2186.97     2437.96     36.24 o 
   6   0   8       62.67       73.98     18.71 o 
   8   0   8     2221.04     2146.67     24.85 o 
  10   0   8     1300.79     1219.40     26.26 o 
  12   0   8      112.32      118.52     16.71 o 
  14   0   8      126.68      125.53     14.96 o 
  16   0   8       59.57       87.30     15.54 o 
   0   1   8    14484.66    14633.99    195.23 o 
   1   1   8     1345.55     1294.42     18.04 o 
   2   1   8     7567.32     7719.65     53.42 o 
   3   1   8     2067.53     2268.62     22.03 o 
   4   1   8      132.58      155.13     13.30 o 
   5   1   8      999.68      998.81     14.90 o 
   6   1   8     1614.52     1731.91     18.12 o 
   7   1   8      360.86      372.44     12.76 o 
   8   1   8      141.42      152.66     10.88 o 
   9   1   8      508.42      498.76     13.53 o 
  10   1   8      107.60      116.67     12.67 o 
  11   1   8      530.04      541.05     13.40 o 
  12   1   8     1385.91     1337.09     16.25 o 
  13   1   8      286.54      266.55     11.20 o 
  14   1   8        1.44       27.30     11.37 o 
  15   1   8      131.85      130.53     11.53 o 
  16   1   8       73.47       99.91     11.04 o 
  17   1   8      164.02      186.66     12.41 o 
   0   2   8      890.96      985.07     23.63 o 
   1   2   8      607.40      588.88     16.84 o 
   2   2   8      720.12      726.72     16.31 o 
   3   2   8      113.76      113.35     14.08 o 
   4   2   8     3484.26     3884.10     27.92 o 
   5   2   8      268.55      303.61     13.93 o 
   6   2   8     1088.91     1102.97     14.75 o 
   7   2   8      648.68      614.30     14.02 o 
   8   2   8        3.17       -3.91     11.38 o 
   9   2   8      294.41      298.82     12.90 o 
  10   2   8      666.87      653.83     12.91 o 
  11   2   8     1742.39     1677.90     15.99 o 
  12   2   8      129.22      127.21     11.05 o 
  13   2   8      264.87      271.21     11.88 o 
  14   2   8      521.73      521.03     13.69 o 
  15   2   8      145.67      142.75     11.46 o 
  16   2   8       30.28       40.07     11.09 o 
   0   3   8      976.94     1019.08     26.81 o 
   1   3   8      837.79      830.03     16.47 o 
   2   3   8       99.89       78.49     13.61 o 
   3   3   8      177.69      172.00     11.80 o 
   4   3   8       99.57       85.59     13.95 o 
   5   3   8     1072.92     1097.25     15.75 o 
   6   3   8     1341.97     1482.94     18.87 o 
   7   3   8       48.62       61.58     11.02 o 
   8   3   8      755.88      785.76     16.38 o 
   9   3   8      531.00      514.22     12.48 o 
  10   3   8       69.38       84.95     12.83 o 
  11   3   8      333.02      351.90     12.33 o 
  12   3   8      193.83      214.31     12.80 o 
  13   3   8      175.54      154.46     11.41 o 
  14   3   8       68.19       77.36     12.18 o 
  15   3   8        9.99       19.17     11.33 o 
  16   3   8      562.76      566.42     14.67 o 
   0   4   8     6778.47     6883.70     87.74 o 
   1   4   8     4476.87     4461.20     26.64 o 
   2   4   8      344.17      321.96     14.54 o 
   3   4   8      611.04      575.91     14.00 o 
   4   4   8     1079.54     1012.68     14.76 o 
   5   4   8       91.69       85.70     13.00 o 
   6   4   8      663.05      639.93     13.46 o 
   7   4   8      142.98      118.97     12.76 o 
   8   4   8      222.39      210.64     12.07 o 
   9   4   8     1304.74     1289.06     14.58 o 
  10   4   8      140.89      149.16     11.79 o 
  11   4   8       51.69       67.48     11.69 o 
  12   4   8       17.50       21.54     12.79 o 
  13   4   8       88.91       98.43     12.43 o 
  14   4   8       83.69       71.63     11.47 o 
  15   4   8       52.99       60.14     11.83 o 
   0   5   8     3340.37     3270.96     43.77 o 
   1   5   8      322.73      314.53     14.44 o 
   2   5   8      326.16      334.84     14.34 o 
   3   5   8       77.86       95.64     12.36 o 
   4   5   8       64.00       64.10     12.63 o 
   5   5   8      262.47      270.44     13.05 o 
   6   5   8        3.06       28.30     11.49 o 
   7   5   8      221.08      226.37     12.07 o 
   8   5   8      572.90      560.47     13.53 o 
   9   5   8      312.00      308.81     11.68 o 
  10   5   8     1066.62     1020.92     16.32 o 
  11   5   8      148.41      153.69     12.01 o 
  12   5   8       24.04       15.02     11.36 o 
  13   5   8      175.31      208.79     12.21 o 
  14   5   8        6.92        9.64     12.09 o 
   0   6   8      496.50      497.73     21.86 o 
   1   6   8       28.84       30.95     13.96 o 
   2   6   8      398.88      401.37     14.43 o 
   3   6   8      794.01      765.16     17.40 o 
   4   6   8       49.49       50.56     13.71 o 
   5   6   8      168.08      187.43     12.93 o 
   6   6   8       66.96       81.19     12.46 o 
   7   6   8      142.04      149.05     12.86 o 
   8   6   8       80.91       99.38     12.11 o 
   9   6   8       68.01       49.28     13.28 o 
  10   6   8       43.76       27.09     12.91 o 
  11   6   8       72.41       78.32     11.79 o 
  12   6   8       49.58       43.81     12.70 o 
  13   6   8       38.78       51.41     12.99 o 
   0   7   8     1290.48     1266.24     28.08 o 
   1   7   8       94.28      111.68     15.84 o 
   2   7   8       54.12       50.94     13.90 o 
   3   7   8      325.48      327.31     15.97 o 
   4   7   8       63.25       69.97     14.02 o 
   5   7   8      246.50      261.78     14.84 o 
   6   7   8      477.44      473.14     14.44 o 
   7   7   8        5.75       10.83     12.03 o 
   8   7   8       12.37       29.73     13.44 o 
   9   7   8       14.48       25.26     13.07 o 
  10   7   8      444.51      419.92     13.37 o 
  11   7   8       72.17       77.69     12.82 o 
  12   7   8       85.03      126.02     58.08 o 
   0   8   8      305.25      298.09     26.24 o 
   1   8   8      336.81      340.92     17.33 o 
   2   8   8      105.95      142.83     17.00 o 
   3   8   8       74.89       76.45     15.53 o 
   4   8   8       49.43       48.06     14.77 o 
   5   8   8      385.72      358.89     15.01 o 
   6   8   8       30.64       52.25     14.18 o 
   7   8   8       51.98       58.54     14.73 o 
   8   8   8       15.05       29.63     14.10 o 
   9   8   8       57.82       68.33     14.05 o 
   0   9   8      118.52      154.63     24.06 o 
   1   9   8       58.56       54.42     17.36 o 
   2   9   8        2.01        8.35     15.56 o 
   3   9   8       94.64      103.05     16.69 o 
   4   9   8       11.86        5.04     16.63 o 
   5   9   8       11.25       16.56     14.86 o 
   6   9   8       67.36       57.30     15.01 o 
   2   0   9     1021.51     1029.38     24.49 o 
   4   0   9      339.71      389.93     21.02 o 
   6   0   9     3037.64     3133.16     31.37 o 
   8   0   9      326.88      342.77     18.22 o 
  10   0   9      627.64      606.91     22.65 o 
  12   0   9      457.57      433.27     16.19 o 
  14   0   9       36.26       29.46     15.06 o 
  16   0   9      270.66      288.41     17.60 o 
   1   1   9      163.27      173.64     14.29 o 
   2   1   9       46.95       56.48     12.97 o 
   3   1   9     2106.04     2176.74     18.18 o 
   4   1   9     1814.45     1900.68     20.33 o 
   5   1   9     2989.08     3277.76     34.49 o 
   6   1   9      651.29      665.79     13.72 o 
   7   1   9       12.44       14.65     11.94 o 
   8   1   9     1361.02     1336.62     15.02 o 
   9   1   9      151.62      165.91     12.67 o 
  10   1   9      736.29      717.37     13.57 o 
  11   1   9      421.79      402.13     12.57 o 
  12   1   9      221.85      229.59     11.86 o 
  13   1   9      349.16      344.01     12.04 o 
  14   1   9      364.48      369.64     12.46 o 
  15   1   9        7.73       14.50     12.21 o 
  16   1   9      271.49      262.65     12.92 o 
   1   2   9     1831.95     1797.15     19.44 o 
   2   2   9     1456.26     1462.14     17.10 o 
   3   2   9     2278.33     2569.57     22.08 o 
   4   2   9      850.78      925.15     16.29 o 
   5   2   9      663.74      697.31     13.86 o 
   6   2   9     1130.84     1091.56     15.24 o 
   7   2   9      351.00      353.24     12.65 o 
   8   2   9      659.56      717.95     13.53 o 
   9   2   9      541.34      529.41     13.62 o 
  10   2   9      610.45      579.51     12.30 o 
  11   2   9     9652.29     9657.18    116.92 o 
  12   2   9      200.64      199.92     11.71 o 
  13   2   9       26.99       31.48     11.01 o 
  14   2   9       23.04       50.04     11.24 o 
  15   2   9      168.62      163.82     12.47 o 
  16   2   9       18.76       31.04     11.33 o 
   1   3   9     1358.08     1375.18     17.89 o 
   2   3   9      688.52      612.24     15.73 o 
   3   3   9      238.29      236.59     12.34 o 
   4   3   9      159.58      177.94     13.66 o 
   5   3   9      767.08      861.93     14.04 o 
   6   3   9      213.60      227.59     12.86 o 
   7   3   9       29.24       40.71     11.69 o 
   8   3   9       64.92       82.95     10.90 o 
   9   3   9       82.39       92.43     12.42 o 
  10   3   9      500.55      498.11     12.64 o 
  11   3   9       21.22       37.56     11.59 o 
  12   3   9       32.85       41.63     11.91 o 
  13   3   9       56.36       66.34     11.81 o 
  14   3   9      122.52      127.35     12.11 o 
  15   3   9      181.52      183.96     11.19 o 
  16   3   9        8.35       21.40     14.62 o 
   1   4   9      403.89      401.24     15.26 o 
   2   4   9       11.47       13.69     12.44 o 
   3   4   9      490.73      516.58     14.23 o 
   4   4   9      545.36      590.61     15.23 o 
   5   4   9      135.84      145.10     12.17 o 
   6   4   9      138.17      133.41     12.06 o 
   7   4   9      807.98      771.73     13.06 o 
   8   4   9       29.05       33.34     10.86 o 
   9   4   9      196.58      194.53     11.39 o 
  10   4   9      239.12      246.82     11.83 o 
  11   4   9       60.04       70.88     12.89 o 
  12   4   9       75.66       77.53     11.37 o 
  13   4   9       33.36       29.51     12.45 o 
  14   4   9        2.25       29.65     11.79 o 
  15   4   9       12.99       26.62     10.95 o 
   1   5   9      139.94      140.22     14.22 o 
   2   5   9      310.64      296.65     14.46 o 
   3   5   9      107.25      136.01     12.92 o 
   4   5   9      559.44      570.44     14.91 o 
   5   5   9      108.29      126.82     12.82 o 
   6   5   9      153.47      148.26     11.77 o 
   7   5   9       81.47       83.30     12.30 o 
   8   5   9       78.53       88.06     10.77 o 
   9   5   9      263.53      246.33     12.21 o 
  10   5   9       33.64       29.27     12.37 o 
  11   5   9      111.09      127.41     12.97 o 
  12   5   9      200.85      212.04     11.44 o 
  13   5   9       93.47      109.97     12.30 o 
  14   5   9       12.32       27.10     12.27 o 
   1   6   9     1059.27     1024.16     17.68 o 
   2   6   9     2975.05     2969.75     27.25 o 
   3   6   9     1930.41     1948.10     19.70 o 
   4   6   9      455.54      440.80     14.63 o 
   5   6   9      457.52      456.53     14.64 o 
   6   6   9     1119.23     1086.68     15.62 o 
   7   6   9        4.20       12.77     12.40 o 
   8   6   9      137.95      145.92     12.92 o 
   9   6   9      156.65      147.69     13.31 o 
  10   6   9      138.32      144.32     13.10 o 
  11   6   9      119.74      114.57     13.38 o 
  12   6   9        0.27       -5.55     13.82 o 
  13   6   9       21.73       28.13     12.44 o 
   1   7   9      587.07      575.53     17.33 o 
   2   7   9      434.32      414.57     16.54 o 
   3   7   9      114.58      108.66     14.49 o 
   4   7   9       85.11       95.58     13.59 o 
   5   7   9      219.51      226.94     13.90 o 
   6   7   9       26.23       23.45     13.19 o 
   7   7   9       99.92       87.58     12.89 o 
   8   7   9        1.19       16.87     12.43 o 
   9   7   9      173.64      177.48     13.89 o 
  10   7   9       41.18       48.83     13.32 o 
  11   7   9        2.37        8.28     12.42 o 
   1   8   9      264.87      264.12     16.13 o 
   2   8   9       53.89       63.49     16.39 o 
   3   8   9      112.11      102.58     14.52 o 
   4   8   9       32.77       31.05     14.93 o 
   5   8   9       20.26       38.52     15.02 o 
   6   8   9       37.12       54.26     13.49 o 
   7   8   9       46.65       62.54     14.60 o 
   8   8   9       42.64       39.45     14.48 o 
   9   8   9       72.57       55.48     14.27 o 
   1   9   9       25.34       20.16     15.29 o 
   2   9   9       44.83       69.86     17.27 o 
   3   9   9       95.91      107.04     16.96 o 
   4   9   9     1039.61      968.34     19.96 o 
   5   9   9      148.16      156.19     15.56 o 
   6   9   9       72.11       60.67     56.63 o 
   0   0  10      100.41       94.10     26.07 o 
   2   0  10      182.81      185.40     17.24 o 
   4   0  10     2954.93     2962.29     30.23 o 
   6   0  10     2666.34     2636.21     37.29 o 
   8   0  10      259.73      280.42     15.07 o 
  10   0  10      865.66      837.07     19.00 o 
  12   0  10      317.93      336.42     16.35 o 
  14   0  10      100.40       96.76     17.88 o 
  16   0  10      106.82      107.24     18.75 o 
   0   1  10     1062.00      983.32     22.61 o 
   1   1  10      986.11     1017.13     16.14 o 
   2   1  10      727.62      766.22     13.98 o 
   3   1  10     3473.81     3515.58     32.05 o 
   4   1  10      657.26      709.52     14.96 o 
   5   1  10     2351.67     2615.66     34.03 o 
   6   1  10      513.14      508.29     13.47 o 
   7   1  10       71.52       75.23     12.26 o 
   8   1  10       86.81      112.38     12.83 o 
   9   1  10      104.27       90.76     12.04 o 
  10   1  10     2064.76     2130.28     18.64 o 
  11   1  10      152.07      174.49     13.19 o 
  12   1  10     1872.33     1792.50     16.61 o 
  13   1  10      285.83      296.39     11.93 o 
  14   1  10      180.34      186.47     11.68 o 
  15   1  10        7.19        6.69     11.90 o 
  16   1  10      239.81      259.41     12.11 o 
   0   2  10      819.36      956.76     23.79 o 
   1   2  10      617.79      594.18     15.44 o 
   2   2  10     1130.65     1253.96     17.38 o 
   3   2  10     1390.80     1498.08     17.66 o 
   4   2  10       35.29       42.13     11.98 o 
   5   2  10       95.16       96.00     11.39 o 
   6   2  10      108.54      105.11     11.55 o 
   7   2  10      618.86      652.13     12.94 o 
   8   2  10      231.13      248.16     12.90 o 
   9   2  10      368.93      343.22     12.18 o 
  10   2  10     1569.01     1586.54     22.72 o 
  11   2  10     2719.61     2654.70     29.12 o 
  12   2  10     1254.39     1255.39     23.85 o 
  13   2  10      628.07      681.08     13.34 o 
  14   2  10      108.34      115.39     11.80 o 
  15   2  10      105.83      107.63     12.14 o 
  16   2  10       40.10       48.69     11.24 o 
   0   3  10      227.13      192.91     22.06 o 
   1   3  10      238.19      220.98     13.63 o 
   2   3  10      109.08      122.43     14.29 o 
   3   3  10      318.11      355.71     14.13 o 
   4   3  10       19.78       44.43     13.03 o 
   5   3  10      119.83      124.43     12.05 o 
   6   3  10       15.85       30.15     11.18 o 
   7   3  10       59.73       71.71     11.71 o 
   8   3  10      509.58      560.39     13.03 o 
   9   3  10      425.56      405.44     12.03 o 
  10   3  10     4360.72     4240.31     45.11 o 
  11   3  10      180.54      227.36     12.28 o 
  12   3  10      404.40      425.06     12.76 o 
  13   3  10       31.12       40.19     13.07 o 
  14   3  10        8.25       24.32     12.01 o 
  15   3  10      146.20      156.82     11.79 o 
   0   4  10      302.61      319.31     20.42 o 
   1   4  10       81.98       94.45     14.30 o 
   2   4  10       90.75      104.44     12.55 o 
   3   4  10      213.89      230.13     12.35 o 
   4   4  10      123.22      120.64     13.00 o 
   5   4  10       46.14       46.01     12.14 o 
   6   4  10       18.61       25.82     11.32 o 
   7   4  10       96.09      100.50     11.25 o 
   8   4  10      336.64      353.51     12.52 o 
   9   4  10      293.13      298.79     11.89 o 
  10   4  10       41.16       38.88     11.68 o 
  11   4  10      123.10      126.15     12.04 o 
  12   4  10      123.73      129.10     12.29 o 
  13   4  10      105.98       98.27     12.54 o 
  14   4  10        3.25       27.50     11.86 o 
  15   4  10       78.56       81.78     14.37 o 
   0   5  10      815.34      790.58     27.49 o 
   1   5  10     1293.63     1263.57     18.90 o 
   2   5  10     1332.89     1289.48     17.49 o 
   3   5  10      488.07      466.09     14.62 o 
   4   5  10      228.36      218.12     14.29 o 
   5   5  10     1321.53     1314.84     17.02 o 
   6   5  10      300.66      314.03     12.38 o 
   7   5  10      301.20      295.78     11.82 o 
   8   5  10       72.00       79.88     11.38 o 
   9   5  10       66.27       79.25     10.92 o 
  10   5  10       89.89       93.84     11.36 o 
  11   5  10       68.19       79.61     12.42 o 
  12   5  10        3.78       17.42     10.98 o 
  13   5  10       23.30       22.43     13.00 o 
  14   5  10       12.37       30.89     12.56 o 
   0   6  10      540.58      528.91     24.43 o 
   1   6  10       71.48       63.69     14.22 o 
   2   6  10       36.88       35.11     14.11 o 
   3   6  10     3932.22     3940.07     27.25 o 
   4   6  10     2687.72     2759.08     20.79 o 
   5   6  10      940.49      853.28     17.94 o 
   6   6  10      294.74      268.53     13.35 o 
   7   6  10      186.04      197.62     12.60 o 
   8   6  10      122.18      116.70     12.30 o 
   9   6  10      227.75      215.39     12.65 o 
  10   6  10       16.08       26.33     12.21 o 
  11   6  10      153.68      154.90     13.80 o 
  12   6  10       10.95       17.27     13.54 o 
   0   7  10      320.33      319.90     25.15 o 
   1   7  10      470.87      454.98     17.53 o 
   2   7  10      302.76      325.60     16.78 o 
   3   7  10      453.80      428.77     15.09 o 
   4   7  10       80.09       64.82     14.43 o 
   5   7  10       20.48       32.98     13.82 o 
   6   7  10       70.77       62.76     13.73 o 
   7   7  10      215.53      222.37     14.68 o 
   8   7  10      170.73      156.59     13.43 o 
   9   7  10       35.54       45.37     13.24 o 
  10   7  10      302.22      272.45     13.72 o 
  11   7  10      139.01      148.03     13.77 o 
   0   8  10       53.51       61.50     25.57 o 
   1   8  10      235.46      245.69     16.81 o 
   2   8  10       69.25       57.48     17.19 o 
   3   8  10      264.06      243.11     15.63 o 
   4   8  10      136.80      127.07     15.69 o 
   5   8  10      271.88      274.30     15.68 o 
   6   8  10        4.67       -2.44     14.56 o 
   7   8  10       16.69       14.88     15.37 o 
   8   8  10       44.03       28.72     15.01 o 
   0   9  10      139.26      123.46     25.62 o 
   1   9  10      218.72      230.91     19.00 o 
   2   9  10        9.92       25.75     17.33 o 
   3   9  10       78.76       65.21     17.13 o 
   4   9  10        6.16       11.71     16.04 o 
   5   9  10       12.91       20.46     54.63 o 
   2   0  11     2925.87     2903.43     36.88 o 
   4   0  11     1633.07     1671.33     25.54 o 
   6   0  11     3692.64     3597.92     29.44 o 
   8   0  11      174.73      187.92     15.39 o 
  10   0  11     7646.83     7709.35     90.45 o 
  12   0  11      528.31      528.94     17.88 o 
  14   0  11      132.07      158.57     15.25 o 
  16   0  11       52.50       72.18     15.52 o 
   1   1  11     1824.18     1793.24     19.38 o 
   2   1  11       83.97      114.19     13.41 o 
   3   1  11     2649.23     2630.19     32.04 o 
   4   1  11     4640.94     4845.63     35.32 o 
   5   1  11     1149.81     1205.93     15.19 o 
   6   1  11        8.85       11.43     10.97 o 
   7   1  11      190.30      183.86     12.46 o 
   8   1  11       40.83       52.15     11.74 o 
   9   1  11      232.70      249.18     12.45 o 
  10   1  11     4164.95     4205.36     44.18 o 
  11   1  11      872.11      887.06     12.25 o 
  12   1  11      793.28      794.03     16.91 o 
  13   1  11      521.88      488.96     12.53 o 
  14   1  11      147.33      151.87     11.76 o 
  15   1  11        3.73       27.64     10.87 o 
  16   1  11      184.20      199.42     12.55 o 
   1   2  11       21.14       20.41     12.07 o 
   2   2  11      408.45      401.66     14.43 o 
   3   2  11      188.60      183.71     12.44 o 
   4   2  11     1242.43     1290.67     16.97 o 
   5   2  11      164.16      166.85     11.80 o 
   6   2  11      147.06      144.29     11.56 o 
   7   2  11      445.09      456.03     12.59 o 
   8   2  11     1292.38     1316.38     16.69 o 
   9   2  11     1490.78     1463.73     17.51 o 
  10   2  11      252.37      243.78     11.60 o 
  11   2  11     1058.77     1010.76     17.30 o 
  12   2  11      194.84      211.41     10.98 o 
  13   2  11      275.19      275.56     11.68 o 
  14   2  11       53.54       58.98     12.17 o 
  15   2  11      237.31      254.42     14.27 o 
   1   3  11      101.67      101.31     12.20 o 
   2   3  11      103.38      104.50     13.40 o 
   3   3  11      388.50      442.20     14.42 o 
   4   3  11      220.81      244.56     13.81 o 
   5   3  11       59.90       53.95     11.85 o 
   6   3  11      547.49      531.18     12.98 o 
   7   3  11      144.33      143.26     11.73 o 
   8   3  11      665.45      693.21     15.71 o 
   9   3  11      392.75      393.18     12.72 o 
  10   3  11       48.98       45.30     11.48 o 
  11   3  11      126.46      131.96     13.00 o 
  12   3  11     1108.72     1082.86     13.44 o 
  13   3  11       22.84       25.64     11.65 o 
  14   3  11      106.68      100.64     11.33 o 
  15   3  11      344.85      344.91     16.66 o 
   1   4  11      583.14      578.89     15.46 o 
   2   4  11       81.03       82.85     13.25 o 
   3   4  11       42.18       54.36     13.53 o 
   4   4  11      151.35      162.49     12.97 o 
   5   4  11      203.33      212.32     12.55 o 
   6   4  11       31.86       36.55     11.90 o 
   7   4  11      265.79      231.98     12.28 o 
   8   4  11      196.02      195.23     12.81 o 
   9   4  11      935.36      865.30     13.39 o 
  10   4  11       40.93       51.08     11.28 o 
  11   4  11        1.67       28.94     12.92 o 
  12   4  11       21.43       21.60     10.75 o 
  13   4  11      406.45      397.58     12.70 o 
  14   4  11       27.72       40.51     12.87 o 
   1   5  11      137.92      145.14     14.00 o 
   2   5  11      499.73      497.77     14.78 o 
   3   5  11      160.14      153.66     12.41 o 
   4   5  11       74.22       82.92     13.63 o 
   5   5  11      590.88      551.73     14.14 o 
   6   5  11      182.87      181.35     12.22 o 
   7   5  11      111.71      114.82     11.30 o 
   8   5  11      151.95      154.90     11.90 o 
   9   5  11        0.62       19.69     11.90 o 
  10   5  11        9.06      -10.15     10.15 o 
  11   5  11        7.14       21.26     12.17 o 
  12   5  11       20.81       40.30     12.22 o 
  13   5  11       35.71       56.71     13.41 o 
   1   6  11     3176.55     3069.73     37.51 o 
   2   6  11      597.29      618.75     15.62 o 
   3   6  11      692.07      658.28     16.27 o 
   4   6  11       82.35       86.23     13.01 o 
   5   6  11      620.80      609.32     15.41 o 
   6   6  11      175.53      187.29     14.41 o 
   7   6  11      304.70      280.65     14.17 o 
   8   6  11       95.89       92.87     12.04 o 
   9   6  11       37.43       23.39     12.66 o 
  10   6  11       19.88       30.91     12.89 o 
  11   6  11      242.49      228.35     12.45 o 
  12   6  11       13.62        6.69     14.02 o 
   1   7  11      651.98      624.22     17.38 o 
   2   7  11      864.68      833.26     17.16 o 
   3   7  11      399.34      373.13     16.00 o 
   4   7  11      189.25      182.22     14.32 o 
   5   7  11       40.41       42.29     14.08 o 
   6   7  11      136.22      127.30     13.82 o 
   7   7  11      184.40      169.13     14.46 o 
   8   7  11       35.04       45.71     13.40 o 
   9   7  11      257.18      252.85     14.08 o 
  10   7  11      162.74      183.05     14.58 o 
   1   8  11      482.17      461.51     18.15 o 
   2   8  11      367.56      309.63     19.76 o 
   3   8  11       97.49      104.47     16.12 o 
   4   8  11      106.13      112.90     15.18 o 
   5   8  11      613.75      536.10     17.20 o 
   6   8  11      149.16      140.56     16.28 o 
   7   8  11      174.63      159.17     15.58 o 
   8   8  11        8.22       26.96     15.53 o 
   1   9  11      169.99      157.97     19.61 o 
   2   9  11       30.10       39.16     16.79 o 
   3   9  11       53.64       60.40     17.79 o 
   0   0  12     2184.15     2342.90     77.35 o 
   2   0  12      539.91      491.13     18.79 o 
   4   0  12     9890.68    10709.84    103.43 o 
   6   0  12      845.21      931.40     21.35 o 
   8   0  12      619.39      597.40     21.72 o 
  10   0  12     1544.15     1525.19     26.26 o 
  12   0  12      882.76      943.31     24.88 o 
  14   0  12     1043.51     1049.43     37.29 o 
   0   1  12      904.69      889.06     21.26 o 
   1   1  12     1057.27     1073.97     15.05 o 
   2   1  12     2077.27     2267.96     19.98 o 
   3   1  12      594.30      587.85     13.14 o 
   4   1  12     2087.28     2167.17     30.74 o 
   5   1  12      136.58      156.73     11.85 o 
   6   1  12      194.55      183.61     12.54 o 
   7   1  12      338.74      351.12     12.37 o 
   8   1  12      148.99      162.04     12.14 o 
   9   1  12      127.28      136.63     11.07 o 
  10   1  12       80.30       83.74     11.75 o 
  11   1  12       28.22       32.21     11.02 o 
  12   1  12       21.07       24.35     11.92 o 
  13   1  12      178.57      170.93     11.76 o 
  14   1  12       62.35       59.35     11.31 o 
  15   1  12       13.15       27.61     11.08 o 
   0   2  12      867.79      816.98     21.21 o 
   1   2  12       43.17       40.61     12.36 o 
   2   2  12        3.30       23.10     12.42 o 
   3   2  12        4.49       20.83     12.49 o 
   4   2  12      799.49      833.76     14.12 o 
   5   2  12      200.43      223.06     12.88 o 
   6   2  12       39.24       44.34     12.27 o 
   7   2  12      386.59      386.85     13.94 o 
   8   2  12       68.86       89.92     11.67 o 
   9   2  12      949.30      954.84     13.72 o 
  10   2  12      465.08      480.54     11.54 o 
  11   2  12       77.19       85.33     11.90 o 
  12   2  12      139.80      135.87     12.75 o 
  13   2  12      132.11      129.83     12.73 o 
  14   2  12       89.59      118.24     11.25 o 
  15   2  12       58.10       71.35     12.64 o 
   0   3  12      491.62      524.94     23.71 o 
   1   3  12      101.47       93.57     13.66 o 
   2   3  12      395.90      387.45     14.41 o 
   3   3  12      683.37      703.25     15.61 o 
   4   3  12      330.98      333.06     13.11 o 
   5   3  12      133.44      155.82     12.89 o 
   6   3  12      256.58      258.37     13.53 o 
   7   3  12       20.72       27.30     11.76 o 
   8   3  12     1053.74      966.00     19.49 o 
   9   3  12      857.98      777.56     13.12 o 
  10   3  12      348.10      341.82     11.83 o 
  11   3  12      376.76      408.51     12.98 o 
  12   3  12       62.84       75.39     11.84 o 
  13   3  12      187.08      213.36     11.91 o 
  14   3  12       99.89      101.84     11.53 o 
  15   3  12      147.39      163.87     55.80 o 
   0   4  12      217.09      198.65     19.35 o 
   1   4  12     2501.24     2487.37     28.11 o 
   2   4  12     1471.84     1399.42     17.34 o 
   3   4  12      199.14      199.80     14.87 o 
   4   4  12        2.77       -8.20     13.44 o 
   5   4  12        2.47        5.72     12.37 o 
   6   4  12      100.01      121.12     12.44 o 
   7   4  12      111.40      105.88     11.30 o 
   8   4  12      100.24      109.62     10.40 o 
   9   4  12     1466.68     1335.08     20.71 o 
  10   4  12      624.80      681.85     14.16 o 
  11   4  12      312.48      302.23     12.49 o 
  12   4  12      275.27      255.83     11.48 o 
  13   4  12       56.13       80.32     11.84 o 
  14   4  12       33.68       29.98     11.85 o 
   0   5  12      832.13      896.29     25.63 o 
   1   5  12      171.57      170.20     12.70 o 
   2   5  12      728.91      735.34     16.26 o 
   3   5  12      520.53      512.83     15.16 o 
   4   5  12       24.21       41.00     12.02 o 
   5   5  12       51.91       72.24     12.59 o 
   6   5  12        6.74       10.58     10.92 o 
   7   5  12      220.68      245.84     12.42 o 
   8   5  12       86.39       86.91     11.94 o 
   9   5  12      443.87      425.07     12.42 o 
  10   5  12      114.22      109.73     11.53 o 
  11   5  12       17.99       16.53     12.00 o 
  12   5  12       18.04       17.81     12.94 o 
  13   5  12       72.88       68.59     11.80 o 
   0   6  12      256.14      248.23     20.53 o 
   1   6  12      863.08      802.38     16.07 o 
   2   6  12      271.74      255.69     14.31 o 
   3   6  12       61.97       54.31     13.33 o 
   4   6  12       39.32       35.72     13.23 o 
   5   6  12       70.41       70.91     13.47 o 
   6   6  12      144.37      158.93     13.58 o 
   7   6  12      145.57      155.39     13.44 o 
   8   6  12       88.43       97.23     12.01 o 
   9   6  12       54.75       55.02     12.73 o 
  10   6  12       17.59       35.88     13.14 o 
  11   6  12       82.21       71.21     12.49 o 
   0   7  12      832.58      764.54     24.99 o 
   1   7  12      129.33      140.66     15.44 o 
   2   7  12      266.80      274.44     16.49 o 
   3   7  12      252.62      268.36     16.10 o 
   4   7  12      139.82      157.67     14.52 o 
   5   7  12      431.13      392.32     14.52 o 
   6   7  12       17.19       15.81     13.94 o 
   7   7  12      130.49      135.15     14.41 o 
   8   7  12        5.15       18.41     13.89 o 
   9   7  12       33.99       46.37     14.73 o 
  10   7  12      258.98      283.15     33.63 o 
   0   8  12       64.97       78.11     23.98 o 
   1   8  12      291.10      269.83     18.39 o 
   2   8  12      131.56      117.71     16.93 o 
   3   8  12       89.65       82.39     16.19 o 
   4   8  12      113.29      119.75     16.61 o 
   5   8  12      182.82      158.66     14.13 o 
   6   8  12      193.18      181.57     15.77 o 
   7   8  12      146.32      153.55     15.55 o 
   0   9  12      115.17      106.35     27.08 o 
   1   9  12       15.76       39.00     41.71 o 
   2   0  13        1.03        4.08     17.90 o 
   4   0  13     1216.91     1378.61     26.29 o 
   6   0  13      498.14      506.89     19.67 o 
   8   0  13       31.61        6.13     15.97 o 
  10   0  13       59.57       75.85     15.48 o 
  12   0  13     2811.99     2751.77     25.18 o 
  14   0  13      114.99      136.66     16.02 o 
   1   1  13      142.27      145.04     12.24 o 
   2   1  13     2311.80     2237.93     23.76 o 
   3   1  13      294.64      294.48     12.43 o 
   4   1  13      288.68      316.82     12.57 o 
   5   1  13      152.60      165.78     12.22 o 
   6   1  13      207.57      236.10     12.11 o 
   7   1  13      231.10      234.74     12.01 o 
   8   1  13       43.75       55.74     11.30 o 
   9   1  13       40.18       18.74     11.67 o 
  10   1  13     1229.77     1277.08     19.91 o 
  11   1  13      684.73      676.33     16.62 o 
  12   1  13      353.26      362.91     12.56 o 
  13   1  13        4.90        3.13     10.27 o 
  14   1  13       84.54       89.38     12.23 o 
  15   1  13        6.59       24.85     12.56 o 
   1   2  13       24.36       20.51     12.38 o 
   2   2  13       55.53       55.02     11.88 o 
   3   2  13      148.43      150.22     11.85 o 
   4   2  13      115.62      135.56     12.64 o 
   5   2  13      244.16      260.37     12.40 o 
   6   2  13      227.39      235.19     12.36 o 
   7   2  13      156.06      155.94     11.53 o 
   8   2  13      161.32      192.62     11.86 o 
   9   2  13      508.10      489.42     12.22 o 
  10   2  13      159.63      141.67     11.70 o 
  11   2  13       66.46       67.32     10.93 o 
  12   2  13      222.54      213.69     12.06 o 
  13   2  13       12.33        5.85     11.41 o 
  14   2  13       99.99      101.74     12.07 o 
  15   2  13       28.09       49.20     14.03 o 
   1   3  13      807.93      821.51     15.09 o 
   2   3  13      148.29      177.54     12.85 o 
   3   3  13      293.31      332.45     12.92 o 
   4   3  13       88.60       88.51     12.96 o 
   5   3  13      285.11      303.37     14.37 o 
   6   3  13      120.17      114.91     12.53 o 
   7   3  13       83.14       79.43     11.59 o 
   8   3  13       71.33       74.80     11.43 o 
   9   3  13      513.45      490.09     13.19 o 
  10   3  13       42.55       56.41     11.33 o 
  11   3  13      673.05      738.27     15.25 o 
  12   3  13      383.61      358.38     11.80 o 
  13   3  13      310.90      343.92     12.32 o 
  14   3  13       43.11       43.79     12.34 o 
   1   4  13     1890.82     1855.06     21.99 o 
   2   4  13     1239.71     1189.16     16.18 o 
   3   4  13     1992.25     1992.26     22.47 o 
   4   4  13       25.29       32.93     13.13 o 
   5   4  13       69.01       75.41     13.00 o 
   6   4  13      138.74      120.86     12.18 o 
   7   4  13       93.41       81.92     11.21 o 
   8   4  13      982.81      924.37     13.89 o 
   9   4  13      483.38      515.16     13.05 o 
  10   4  13      219.71      245.44     11.58 o 
  11   4  13     1170.06     1109.50     14.96 o 
  12   4  13      114.91      125.80     12.77 o 
  13   4  13       18.87       42.94     12.04 o 
   1   5  13      814.14      839.28     16.04 o 
   2   5  13       80.87       89.76     13.78 o 
   3   5  13      716.46      711.45     15.02 o 
   4   5  13      122.22      114.08     13.03 o 
   5   5  13      114.08      102.73     11.90 o 
   6   5  13      114.28       88.62     11.70 o 
   7   5  13      453.66      456.03     13.44 o 
   8   5  13        4.06       23.10     11.86 o 
   9   5  13      282.23      283.12     12.90 o 
  10   5  13       26.04       44.99     12.18 o 
  11   5  13      226.04      218.23     12.73 o 
  12   5  13      112.14      125.60     13.59 o 
   1   6  13      340.02      338.28     14.37 o 
   2   6  13      329.46      343.40     14.91 o 
   3   6  13      160.73      170.72     14.78 o 
   4   6  13       18.84       16.42     13.91 o 
   5   6  13      145.33      140.50     13.46 o 
   6   6  13      116.46      114.50     13.92 o 
   7   6  13       37.03       45.88     12.24 o 
   8   6  13      208.98      220.08     13.56 o 
   9   6  13       49.17       53.66     12.28 o 
  10   6  13        0.35       12.74     13.39 o 
  11   6  13       45.47       34.92     14.25 o 
   1   7  13       27.60       19.09     14.86 o 
   2   7  13      422.02      426.96     15.67 o 
   3   7  13      162.53      153.72     15.22 o 
   4   7  13      225.43      213.28     14.99 o 
   5   7  13      149.78      139.18     15.07 o 
   6   7  13        3.39       18.87     15.30 o 
   7   7  13       38.87       35.73     13.74 o 
   8   7  13       61.52       52.37     14.57 o 
   9   7  13       43.41       55.42     14.16 o 
   1   8  13      324.27      290.65     17.22 o 
   2   8  13       26.85        3.10     16.34 o 
   3   8  13      264.27      210.34     15.38 o 
   4   8  13      399.29      340.52     16.45 o 
   5   8  13        6.13       15.21     16.23 o 
   6   8  13       36.93       50.95     15.44 o 
   0   0  14       85.64       98.14     26.06 o 
   2   0  14      615.35      674.47     20.13 o 
   4   0  14      102.34      109.92     16.14 o 
   6   0  14      104.83       91.38     17.20 o 
   8   0  14       26.79       35.44     16.13 o 
  10   0  14     6989.33     6843.26     63.73 o 
  12   0  14      267.05      290.80     16.24 o 
  14   0  14      293.09      294.63     20.00 o 
   0   1  14      485.00      499.09     18.59 o 
   1   1  14       69.97       79.22     11.77 o 
   2   1  14       10.84       18.07     11.67 o 
   3   1  14      694.23      708.75     14.06 o 
   4   1  14      108.63      134.39     12.83 o 
   5   1  14      167.76      179.72     12.10 o 
   6   1  14       14.12       28.84     11.20 o 
   7   1  14       62.36       57.07     11.82 o 
   8   1  14       26.86       32.49     11.43 o 
   9   1  14      454.28      419.34     12.33 o 
  10   1  14     2185.38     2099.33     24.79 o 
  11   1  14      143.50      154.65     12.30 o 
  12   1  14       52.08       55.20     11.33 o 
  13   1  14       14.26       19.55     12.00 o 
  14   1  14      114.12      107.02     11.12 o 
   0   2  14     3495.82     3582.36     29.98 o 
   1   2  14       28.21       30.17     12.33 o 
   2   2  14       43.36       54.03     13.45 o 
   3   2  14      894.14      907.74     14.97 o 
   4   2  14      222.36      259.01     12.72 o 
   5   2  14     1026.21     1074.75     15.20 o 
   6   2  14      398.01      418.48     12.93 o 
   7   2  14       89.22       88.12     10.91 o 
   8   2  14      584.35      531.18     12.18 o 
   9   2  14      689.23      701.55     12.72 o 
  10   2  14      336.84      327.56     11.83 o 
  11   2  14       86.94      106.34     11.19 o 
  12   2  14       70.88       68.81     11.06 o 
  13   2  14      297.06      304.32     11.35 o 
  14   2  14      167.46      178.28     11.38 o 
   0   3  14       90.62      129.16     21.75 o 
   1   3  14      633.05      678.26     15.20 o 
   2   3  14       27.71       28.70     13.54 o 
   3   3  14      496.42      479.10     15.14 o 
   4   3  14     5865.38     5962.35     67.42 o 
   5   3  14      327.89      324.11     14.68 o 
   6   3  14       14.62       24.86     12.26 o 
   7   3  14       50.21       58.33     11.67 o 
   8   3  14      263.26      275.34     11.82 o 
   9   3  14      307.95      314.28     11.63 o 
  10   3  14      229.47      213.59     10.92 o 
  11   3  14       86.23       81.55     11.93 o 
  12   3  14      689.57      673.34     13.32 o 
  13   3  14      153.42      157.24     12.03 o 
  14   3  14       85.66      100.60     18.71 o 
   0   4  14       11.01       46.59     20.12 o 
   1   4  14      268.06      271.24     14.12 o 
   2   4  14     1212.82     1157.63     15.59 o 
   3   4  14     1523.72     1547.03     18.60 o 
   4   4  14      580.64      582.72     14.56 o 
   5   4  14      504.14      460.54     14.44 o 
   6   4  14      473.14      431.17     12.29 o 
   7   4  14      125.82      117.87     11.56 o 
   8   4  14       77.84       69.78     11.08 o 
   9   4  14       63.03       65.98     11.52 o 
  10   4  14      129.89      129.34     11.84 o 
  11   4  14      358.50      345.48     12.26 o 
  12   4  14      269.44      289.19     13.14 o 
  13   4  14      393.06      385.37     13.80 o 
   0   5  14      720.99      736.90     21.95 o 
   1   5  14      746.38      732.25     14.93 o 
   2   5  14      877.25      901.80     15.09 o 
   3   5  14      155.22      191.95     12.84 o 
   4   5  14      181.61      160.82     12.74 o 
   5   5  14       62.46       58.50     12.02 o 
   6   5  14        8.02       22.36     11.99 o 
   7   5  14       40.69       40.63     14.53 o 
   8   5  14      189.47      175.69     13.11 o 
   9   5  14      354.87      342.37     12.74 o 
  10   5  14      117.88      124.17     12.38 o 
  11   5  14      326.75      304.40     12.63 o 
  12   5  14      243.16      278.87     14.43 o 
   0   6  14     1336.66     1351.58     27.22 o 
   1   6  14      121.99      123.17     14.77 o 
   2   6  14      107.11       98.37     14.97 o 
   3   6  14      118.31      101.19     15.98 o 
   4   6  14        4.74       24.26     15.35 o 
   5   6  14      182.22      198.36     14.51 o 
   6   6  14       48.32       45.63     13.32 o 
   7   6  14       30.23       38.07     12.92 o 
   8   6  14      584.09      559.31     14.78 o 
   9   6  14       59.53       64.03     13.86 o 
  10   6  14      505.54      486.37     15.32 o 
   0   7  14      152.73      136.24     20.15 o 
   1   7  14       94.70      103.93     15.65 o 
   2   7  14      358.91      311.76     15.26 o 
   3   7  14       48.89       71.00     14.19 o 
   4   7  14       38.02       48.08     15.14 o 
   5   7  14      186.73      188.83     13.87 o 
   6   7  14        6.24        6.56     13.83 o 
   7   7  14       22.19       21.11     15.26 o 
   8   7  14        0.81        5.64     13.97 o 
   0   8  14      124.75      139.25     22.48 o 
   1   8  14      172.09      189.40     16.26 o 
   2   8  14      289.39      265.40     17.11 o 
   3   8  14      285.86      255.57     17.32 o 
   4   8  14       82.88       80.30     15.95 o 
   5   8  14      327.97      316.76     36.59 o 
   2   0  15      735.82      708.41     18.17 o 
   4   0  15       79.09       74.17     17.95 o 
   6   0  15      197.26      189.07     14.69 o 
   8   0  15      784.39      765.45     29.40 o 
  10   0  15     1353.20     1399.10     22.70 o 
  12   0  15      823.37      782.06     18.67 o 
  14   0  15       25.46       22.31     16.78 o 
   1   1  15      129.46      136.45     13.00 o 
   2   1  15     1460.88     1495.49     16.62 o 
   3   1  15      319.19      311.76     11.47 o 
   4   1  15       70.82       65.42     10.66 o 
   5   1  15       42.51       51.35     11.80 o 
   6   1  15        3.53        6.15     11.15 o 
   7   1  15      127.80      127.21     11.13 o 
   8   1  15       48.23       43.47     11.15 o 
   9   1  15      574.72      567.86     12.26 o 
  10   1  15     1831.12     1820.11     23.04 o 
  11   1  15       64.28       93.34     11.68 o 
  12   1  15       41.78       68.82     11.72 o 
  13   1  15        8.39       10.98     11.54 o 
  14   1  15       25.88       13.60     11.92 o 
   1   2  15     1197.30     1156.58     15.44 o 
   2   2  15      200.06      216.83     12.14 o 
   3   2  15      392.25      383.62     13.79 o 
   4   2  15      119.48      130.52     12.43 o 
   5   2  15      301.24      298.45     13.09 o 
   6   2  15       29.37       35.61     10.98 o 
   7   2  15      109.83      116.32     11.14 o 
   8   2  15      606.89      574.25     12.34 o 
   9   2  15       81.86       79.28     10.88 o 
  10   2  15     1099.39     1092.91     15.67 o 
  11   2  15      110.11      117.54     11.71 o 
  12   2  15       38.37       32.32     12.09 o 
  13   2  15      207.26      229.18     13.57 o 
  14   2  15       97.03       86.54     20.01 o 
   1   3  15        2.08       14.91     13.89 o 
   2   3  15       77.67       80.86     13.78 o 
   3   3  15      590.65      603.44     16.30 o 
   4   3  15      204.96      239.95     12.92 o 
   5   3  15      222.19      213.63     12.45 o 
   6   3  15      645.98      658.91     13.02 o 
   7   3  15      129.89      119.26     11.47 o 
   8   3  15       35.30       49.95     10.71 o 
   9   3  15      211.55      218.58     12.29 o 
  10   3  15      390.88      382.98     14.16 o 
  11   3  15      791.32      766.59     17.38 o 
  12   3  15       22.87       31.99     11.17 o 
  13   3  15       52.05       69.59     13.33 o 
   1   4  15      227.83      224.15     15.51 o 
   2   4  15      704.55      673.24     15.30 o 
   3   4  15      270.71      264.87     12.75 o 
   4   4  15       78.89       70.80     12.48 o 
   5   4  15      307.01      287.40     13.82 o 
   6   4  15       33.26       24.93     12.11 o 
   7   4  15      307.94      290.47     13.42 o 
   8   4  15      165.39      181.06     13.52 o 
   9   4  15      279.23      271.53     13.22 o 
  10   4  15      224.95      223.70     12.42 o 
  11   4  15       34.95       36.12     12.68 o 
  12   4  15       84.90       71.18     13.04 o 
   1   5  15       32.11       40.57     12.37 o 
   2   5  15      407.34      407.95     14.07 o 
   3   5  15      115.75      123.43     12.92 o 
   4   5  15      469.47      458.91     14.29 o 
   5   5  15      154.27      141.53     13.34 o 
   6   5  15        6.55       33.37     14.19 o 
   7   5  15       14.72       38.52     12.90 o 
   8   5  15      277.63      274.69     14.27 o 
   9   5  15       82.41      100.30     12.65 o 
  10   5  15       60.64       60.51     13.14 o 
  11   5  15      211.00      212.40     14.35 o 
   1   6  15      315.61      308.35     15.12 o 
   2   6  15      186.81      222.56     15.14 o 
   3   6  15        9.49       20.22     13.77 o 
   4   6  15       12.65        3.74     13.77 o 
   5   6  15      339.54      304.34     13.63 o 
   6   6  15       77.16       68.59     13.70 o 
   7   6  15       36.95       34.38     12.99 o 
   8   6  15       42.93       58.43     12.77 o 
   9   6  15      272.16      262.80     14.60 o 
   1   7  15        8.46       28.25     13.98 o 
   2   7  15      160.85      184.52     15.12 o 
   3   7  15       85.55       65.92     14.75 o 
   4   7  15       32.96       46.99     14.04 o 
   5   7  15       32.18       46.78     15.49 o 
   6   7  15       34.04       39.57     14.92 o 
   7   7  15       52.64       62.92     14.55 o 
   1   8  15      533.47      480.92     17.30 o 
   2   8  15      149.63      122.35     16.75 o 
   3   8  15      131.92      118.01     18.60 o 
   0   0  16       41.92       55.10     26.51 o 
   2   0  16       12.15       30.42     15.98 o 
   4   0  16      437.46      482.60     18.79 o 
   6   0  16       82.25       96.88     16.87 o 
   8   0  16      750.04      779.27     19.13 o 
  10   0  16      449.94      426.07     17.48 o 
  12   0  16       24.23        4.45     17.86 o 
   0   1  16      303.58      322.59     18.73 o 
   1   1  16      123.92      118.07     12.36 o 
   2   1  16      310.81      332.97     12.96 o 
   3   1  16       59.74       53.28     11.06 o 
   4   1  16      118.76      131.48     11.12 o 
   5   1  16      240.19      252.88     11.82 o 
   6   1  16      617.42      571.22     13.27 o 
   7   1  16      129.48      123.19     11.15 o 
   8   1  16       36.74       52.22     10.74 o 
   9   1  16      205.35      197.96     12.17 o 
  10   1  16        3.54       33.27     11.42 o 
  11   1  16      194.34      193.73     11.68 o 
  12   1  16      229.77      216.45     12.63 o 
  13   1  16       57.13       74.19     11.87 o 
   0   2  16     3935.36     3886.03     54.30 o 
   1   2  16     1938.62     1934.87     23.10 o 
   2   2  16      647.54      662.53     15.17 o 
   3   2  16       67.21       80.67     12.20 o 
   4   2  16      166.27      195.73     11.50 o 
   5   2  16      486.64      500.84     14.28 o 
   6   2  16      200.18      199.07     11.17 o 
   7   2  16       64.63       56.69     10.99 o 
   8   2  16      711.16      676.16     15.06 o 
   9   2  16      196.00      186.76     11.70 o 
  10   2  16      369.63      399.93     12.94 o 
  11   2  16       97.33       84.63     12.54 o 
  12   2  16       29.93       38.33     11.79 o 
  13   2  16      159.31      155.42     12.91 o 
   0   3  16     1330.98     1287.89     38.14 o 
   1   3  16       29.33       29.28     12.31 o 
   2   3  16     3475.20     3564.68     46.60 o 
   3   3  16      202.30      203.23     14.36 o 
   4   3  16     1275.45     1311.76     16.36 o 
   5   3  16       42.37       48.36     12.09 o 
   6   3  16       61.05       53.74     11.83 o 
   7   3  16       23.17       13.36     10.99 o 
   8   3  16      526.32      464.04     13.30 o 
   9   3  16      122.10      126.33     11.43 o 
  10   3  16       69.02       82.90     12.18 o 
  11   3  16      101.67       94.37     12.04 o 
  12   3  16        4.13       35.28     12.50 o 
   0   4  16       47.75       73.89     17.60 o 
   1   4  16      415.53      405.98     12.97 o 
   2   4  16       41.89       53.85     12.67 o 
   3   4  16       67.38       74.17     12.67 o 
   4   4  16      180.15      192.27     11.64 o 
   5   4  16      126.57      144.72     13.65 o 
   6   4  16       41.05       42.88     13.32 o 
   7   4  16      460.32      471.40     14.70 o 
   8   4  16      368.41      371.58     12.69 o 
   9   4  16      350.88      331.42     12.98 o 
  10   4  16      179.86      200.23     14.03 o 
  11   4  16       53.44       54.26     12.17 o 
   0   5  16       61.80       34.45     19.74 o 
   1   5  16       26.35       40.38     13.22 o 
   2   5  16      101.22      119.46     14.43 o 
   3   5  16       59.90       54.91     12.15 o 
   4   5  16      339.87      320.98     13.45 o 
   5   5  16      522.12      477.30     13.71 o 
   6   5  16       17.13       17.86     12.76 o 
   7   5  16      286.67      254.46     13.33 o 
   8   5  16        4.03       15.85     12.49 o 
   9   5  16       36.34       46.57     12.37 o 
  10   5  16      183.88      176.85     13.09 o 
   0   6  16       96.09      128.27     19.03 o 
   1   6  16       25.53       21.78     15.63 o 
   2   6  16      125.72      135.01     14.37 o 
   3   6  16      151.21      148.67     14.74 o 
   4   6  16      109.65      113.71     16.40 o 
   5   6  16       27.14       32.95     14.24 o 
   6   6  16      148.23      201.99     13.66 o 
   7   6  16       43.72       64.99     13.60 o 
   8   6  16      156.52      173.02     13.77 o 
   0   7  16      160.91      146.58     19.25 o 
   1   7  16       38.22       37.32     14.87 o 
   2   7  16        6.54       12.54     15.64 o 
   3   7  16       28.23       28.32     16.30 o 
   4   7  16        8.98       25.74     16.17 o 
   5   7  16       39.82       37.81     14.52 o 
   6   7  16        9.53       16.13     14.19 o 
   2   0  17      114.93      110.36     16.42 o 
   4   0  17      227.11      234.82     17.21 o 
   6   0  17       29.49       29.86     15.56 o 
   8   0  17       37.64       31.69     17.01 o 
  10   0  17       90.39      101.07     16.96 o 
  12   0  17      255.82      296.72     17.40 o 
   1   1  17      703.63      744.38     13.29 o 
   2   1  17     1271.16     1314.57     14.96 o 
   3   1  17      135.73      152.51     12.14 o 
   4   1  17      508.83      493.13     11.65 o 
   5   1  17      340.81      353.42     13.09 o 
   6   1  17      161.37      174.59     11.44 o 
   7   1  17       25.20       23.64     10.99 o 
   8   1  17      262.85      282.39     11.84 o 
   9   1  17      290.60      306.89     13.69 o 
  10   1  17      519.58      528.24     13.20 o 
  11   1  17      408.21      379.11     12.73 o 
  12   1  17       13.86       26.17     11.09 o 
  13   1  17       99.65      105.48     13.25 o 
   1   2  17      861.24      899.04     14.30 o 
   2   2  17     1440.21     1449.86     16.76 o 
   3   2  17      379.86      385.42     12.50 o 
   4   2  17      281.42      267.74     12.03 o 
   5   2  17      571.65      532.98     13.87 o 
   6   2  17       92.02       86.55     11.24 o 
   7   2  17        3.02       -5.53     11.89 o 
   8   2  17      105.07       88.35     13.26 o 
   9   2  17       35.11       44.85     11.85 o 
  10   2  17       10.50       19.48     11.51 o 
  11   2  17      844.66      819.41     21.02 o 
  12   2  17      585.08      566.30     14.62 o 
   1   3  17     1400.89     1357.95     18.29 o 
   2   3  17      225.45      243.68     12.91 o 
   3   3  17      214.36      219.21     12.47 o 
   4   3  17       99.26       99.75     13.16 o 
   5   3  17      420.81      342.90     13.40 o 
   6   3  17       19.87       40.32     11.82 o 
   7   3  17        5.78       21.21     11.88 o 
   8   3  17       24.23       44.96     12.91 o 
   9   3  17      293.23      274.82     12.67 o 
  10   3  17      213.18      203.11     12.92 o 
  11   3  17       59.32       43.07     11.86 o 
  12   3  17       73.77       71.24     13.29 o 
   1   4  17      208.50      217.87     17.17 o 
   2   4  17      422.35      425.48     14.55 o 
   3   4  17      269.93      277.39     13.63 o 
   4   4  17      187.24      183.85     13.09 o 
   5   4  17       71.51       62.04     12.52 o 
   6   4  17      156.85      150.41     12.79 o 
   7   4  17      157.51      148.68     12.63 o 
   8   4  17       17.56       30.27     13.14 o 
   9   4  17       27.48       36.85     12.30 o 
  10   4  17      537.83      501.00     13.99 o 
  11   4  17       73.61       74.94     12.06 o 
   1   5  17      270.14      282.22     14.44 o 
   2   5  17        1.06       -1.09     13.52 o 
   3   5  17      112.45      108.51     13.68 o 
   4   5  17      312.72      292.20     14.59 o 
   5   5  17      248.36      249.98     13.91 o 
   6   5  17       21.24       24.41     13.37 o 
   7   5  17      184.68      183.80     13.70 o 
   8   5  17      114.45       94.20     13.77 o 
   9   5  17       33.68       28.85     12.47 o 
   1   6  17      105.37      128.21     15.28 o 
   2   6  17      168.03      193.54     15.18 o 
   3   6  17       39.03       53.75     14.24 o 
   4   6  17       78.83       89.30     15.01 o 
   5   6  17       47.79       78.04     13.69 o 
   6   6  17       19.37       39.50     13.94 o 
   7   6  17       60.56       70.39     13.25 o 
   8   6  17       59.27       15.35     56.11 o 
   1   7  17      135.23      170.19     16.42 o 
   2   7  17       49.59       65.73     17.06 o 
   3   7  17       22.37       25.16     13.95 o 
   4   7  17       40.57       58.93     15.30 o 
   0   0  18     7414.67     7883.62    180.27 o 
   2   0  18     1146.07     1224.73     21.95 o 
   4   0  18      718.21      727.08     18.48 o 
   6   0  18      227.90      225.37     16.68 o 
   8   0  18     2375.09     2204.09     49.68 o 
  10   0  18      124.88      105.81     16.93 o 
  12   0  18      272.09      252.99     17.04 o 
   0   1  18      902.45      976.98     21.30 o 
   1   1  18      442.98      437.66     11.77 o 
   2   1  18       49.41       38.69     11.85 o 
   3   1  18      197.47      205.63     12.11 o 
   4   1  18      667.84      653.51     11.87 o 
   5   1  18      382.23      392.43     14.14 o 
   6   1  18       21.06       15.45     11.63 o 
   7   1  18       16.99       23.70     12.04 o 
   8   1  18      250.72      242.33     12.16 o 
   9   1  18      321.08      317.55     12.90 o 
  10   1  18      150.63      141.67     11.76 o 
  11   1  18      106.83       91.32     11.44 o 
  12   1  18       46.12       56.21     13.30 o 
   0   2  18      254.33      278.34     15.51 o 
   1   2  18       36.80       35.60     11.51 o 
   2   2  18      484.31      464.21     12.46 o 
   3   2  18      327.28      357.00     12.28 o 
   4   2  18      121.22      149.69     11.89 o 
   5   2  18      411.16      401.35     13.90 o 
   6   2  18      143.63      133.51     10.94 o 
   7   2  18      259.22      233.21     12.79 o 
   8   2  18      355.90      323.89     12.65 o 
   9   2  18      523.31      492.72     12.73 o 
  10   2  18      914.16      871.92     14.32 o 
  11   2  18      282.42      300.16     13.97 o 
  12   2  18       38.10        4.04     54.76 o 
   0   3  18      178.07      188.78     17.90 o 
   1   3  18     1026.17      981.21     19.77 o 
   2   3  18      142.14      138.04     12.64 o 
   3   3  18        4.43       12.53     12.68 o 
   4   3  18       67.76       56.49     12.54 o 
   5   3  18       91.68       83.60     12.59 o 
   6   3  18       34.33       61.94     12.12 o 
   7   3  18        9.77       21.59     11.69 o 
   8   3  18      100.64       92.22     11.68 o 
   9   3  18      233.18      227.08     12.37 o 
  10   3  18      244.14      241.13     12.70 o 
  11   3  18       14.82       29.93     11.75 o 
   0   4  18      482.69      481.55     20.60 o 
   1   4  18       95.56       99.66     13.30 o 
   2   4  18       93.11       88.32     13.60 o 
   3   4  18       54.59       69.94     12.77 o 
   4   4  18      151.48      159.59     13.58 o 
   5   4  18      289.86      298.81     14.53 o 
   6   4  18       82.52       44.00     14.73 o 
   7   4  18       17.52       14.71     12.47 o 
   8   4  18       31.73       57.55     14.39 o 
   9   4  18      157.89      135.25     13.04 o 
  10   4  18      470.89      425.05     12.87 o 
   0   5  18       60.45       56.68     17.76 o 
   1   5  18      281.88      295.27     15.22 o 
   2   5  18        6.53       11.35     13.35 o 
   3   5  18      299.37      276.00     14.61 o 
   4   5  18      422.44      432.80     15.62 o 
   5   5  18       73.65       79.47     13.07 o 
   6   5  18        6.14       18.93     12.83 o 
   7   5  18      232.27      235.85     13.78 o 
   8   5  18       88.40       69.70     12.73 o 
   0   6  18      169.32      168.46     21.34 o 
   1   6  18       54.83       72.59     15.73 o 
   2   6  18        5.65       10.83     14.16 o 
   3   6  18      135.73      148.83     14.91 o 
   4   6  18      193.91      205.92     16.42 o 
   5   6  18       47.13       39.95     14.58 o 
   6   6  18       46.45       57.39     14.61 o 
   0   7  18      347.32      326.67     22.11 o 
   1   7  18       16.93       15.35     15.82 o 
   2   0  19        6.46       -2.42     16.74 o 
   4   0  19      511.88      501.01     19.29 o 
   6   0  19       53.09       63.91     16.90 o 
   8   0  19      380.54      352.76     23.82 o 
  10   0  19      133.70      139.24     16.82 o 
   1   1  19      580.98      552.65     13.58 o 
   2   1  19      391.35      405.23     12.36 o 
   3   1  19       11.17       15.47     11.17 o 
   4   1  19        6.22       42.64     11.06 o 
   5   1  19      312.65      310.57     14.07 o 
   6   1  19       48.79       66.49     12.54 o 
   7   1  19       97.27       93.14     12.10 o 
   8   1  19      279.24      261.18     12.76 o 
   9   1  19       32.02       25.31     11.08 o 
  10   1  19      109.31      131.47     12.04 o 
  11   1  19        1.40        7.42     12.90 o 
   1   2  19       12.93       26.74     12.14 o 
   2   2  19      533.17      523.93     14.18 o 
   3   2  19      132.55      148.98     12.78 o 
   4   2  19      194.40      203.46     12.70 o 
   5   2  19       64.54       73.91     13.25 o 
   6   2  19       15.93      -11.16     12.24 o 
   7   2  19      115.33      125.36     12.00 o 
   8   2  19      108.31       96.23     12.95 o 
   9   2  19      130.27      126.24     12.75 o 
  10   2  19       31.44       28.71     11.51 o 
  11   2  19       18.15       56.04     14.27 o 
   1   3  19      229.80      244.53     12.66 o 
   2   3  19      116.13      114.07     12.76 o 
   3   3  19      193.00      197.53     14.12 o 
   4   3  19       80.18       92.76     11.51 o 
   5   3  19       84.46       90.84     13.78 o 
   6   3  19      207.90      200.97     11.26 o 
   7   3  19       66.17       64.19     11.79 o 
   8   3  19       41.96       54.23     12.50 o 
   9   3  19      104.18       96.31     13.52 o 
  10   3  19      601.29      621.16     16.60 o 
   1   4  19      197.97      194.89     14.20 o 
   2   4  19      205.02      202.34     13.15 o 
   3   4  19       39.93       50.30     12.45 o 
   4   4  19       42.67       38.64     12.56 o 
   5   4  19       56.34       63.48     12.80 o 
   6   4  19      183.60      168.94     13.94 o 
   7   4  19       14.75       21.42     13.90 o 
   8   4  19        4.85        9.45     14.26 o 
   9   4  19      273.74      237.14     14.07 o 
   1   5  19      130.14      154.41     14.96 o 
   2   5  19       48.15       59.98     13.41 o 
   3   5  19      219.72      218.86     17.09 o 
   4   5  19       68.94       67.65     12.73 o 
   5   5  19       47.83       40.62     13.01 o 
   6   5  19       29.82       13.84     13.33 o 
   7   5  19       21.59       11.61     12.37 o 
   1   6  19       33.75       39.35     16.25 o 
   2   6  19       25.16       27.06     13.84 o 
   3   6  19       65.86       75.31     15.82 o 
   4   6  19       24.80       48.03     15.45 o 
   0   0  20     7208.24     7005.32     90.03 o 
   2   0  20      505.13      579.61     19.26 o 
   4   0  20      741.40      765.39     20.40 o 
   6   0  20      198.10      207.22     17.54 o 
   8   0  20      141.02      135.70     17.02 o 
  10   0  20      171.23      182.61     17.84 o 
   0   1  20      436.75      446.96     18.85 o 
   1   1  20      675.26      693.83     14.98 o 
   2   1  20     1557.82     1610.49     16.54 o 
   3   1  20      193.86      194.59     11.96 o 
   4   1  20       97.42      111.83     13.00 o 
   5   1  20      100.84      108.29     13.69 o 
   6   1  20      274.09      226.97     13.53 o 
   7   1  20       28.88       33.14     11.67 o 
   8   1  20      432.23      405.94     13.36 o 
   9   1  20       49.00       56.47     13.13 o 
  10   1  20       34.23       50.45     13.58 o 
   0   2  20        6.56        2.25     15.77 o 
   1   2  20      480.41      482.97     12.94 o 
   2   2  20       72.60       89.74     12.03 o 
   3   2  20      108.31      115.95     12.16 o 
   4   2  20       47.73       52.35     12.53 o 
   5   2  20      418.83      397.23     14.44 o 
   6   2  20       86.97       94.54     12.01 o 
   7   2  20      108.62       94.19     12.41 o 
   8   2  20       94.42      109.21     12.55 o 
   9   2  20      130.16      119.64     13.00 o 
  10   2  20      210.84      229.46     13.92 o 
   0   3  20        4.97       21.91     16.86 o 
   1   3  20      174.67      178.09     12.34 o 
   2   3  20       12.53       -0.26     12.38 o 
   3   3  20       31.45       53.16     13.36 o 
   4   3  20      340.81      326.38     12.58 o 
   5   3  20       83.25       66.69     12.71 o 
   6   3  20       21.42       34.83     12.34 o 
   7   3  20      155.29      136.40     12.33 o 
   8   3  20       93.48      114.86     13.87 o 
   9   3  20      135.55      119.73     12.33 o 
   0   4  20      107.97      126.19     16.91 o 
   1   4  20        6.21       13.12     12.66 o 
   2   4  20       85.03       83.14     14.19 o 
   3   4  20       93.14       83.60     11.68 o 
   4   4  20      386.18      387.05     13.76 o 
   5   4  20       49.08       50.63     12.93 o 
   6   4  20       14.54       21.73     12.66 o 
   7   4  20       77.11       81.69     14.42 o 
   8   4  20       45.48       51.74     16.82 o 
   0   5  20      114.73      119.48     20.15 o 
   1   5  20      226.58      253.51     14.58 o 
   2   5  20       24.97       23.74     13.43 o 
   3   5  20       53.96       53.28     13.71 o 
   4   5  20      362.96      335.19     13.39 o 
   5   5  20        1.84       22.44     12.63 o 
   6   5  20        6.15       18.81     17.30 o 
   0   6  20       69.71       95.06     20.15 o 
   1   6  20      174.97      195.63     17.11 o 
   2   0  21     3172.04     3335.76     35.49 o 
   4   0  21      512.01      526.42     24.57 o 
   6   0  21      212.91      208.50     18.61 o 
   8   0  21      395.00      376.47     20.76 o 
   1   1  21      117.04      113.58     12.43 o 
   2   1  21     2256.72     2249.72     17.86 o 
   3   1  21      409.63      424.06     12.67 o 
   4   1  21       38.06       35.59     11.42 o 
   5   1  21       15.26       10.16     12.94 o 
   6   1  21       47.14       50.68     14.20 o 
   7   1  21        4.99       19.58     11.30 o 
   8   1  21       40.39       23.85     13.03 o 
   9   1  21       58.64       52.54     12.68 o 
   1   2  21      485.41      469.89     13.86 o 
   2   2  21      252.31      271.73     12.98 o 
   3   2  21      146.98      154.59     12.12 o 
   4   2  21      157.06      143.60     12.80 o 
   5   2  21      265.19      256.63     14.11 o 
   6   2  21      117.15      113.21     12.48 o 
   7   2  21      375.70      338.86     13.71 o 
   8   2  21       29.59       38.26     13.62 o 
   1   3  21      189.51      184.89     13.32 o 
   2   3  21      138.73      159.19     13.78 o 
   3   3  21       16.22       34.47     13.26 o 
   4   3  21       41.50       45.05     12.93 o 
   5   3  21        5.38       33.31     14.88 o 
   6   3  21       17.50       20.18     12.60 o 
   7   3  21       28.33       36.65     13.15 o 
   8   3  21      137.85       99.90     28.37 o 
   1   4  21        4.94       11.87     12.65 o 
   2   4  21      123.15      137.83     15.37 o 
   3   4  21      122.46      128.56     14.44 o 
   4   4  21       17.14       20.18     12.14 o 
   5   4  21       18.77       16.88     14.00 o 
   6   4  21       34.71       68.61     13.51 o 
   1   5  21      370.48      389.72     15.69 o 
   2   5  21      119.03      150.90     14.78 o 
   3   5  21       44.69       53.65     13.66 o 
   4   5  21       45.89      -13.28     56.94 o 
   0   0  22       99.44       77.45     21.98 o 
   2   0  22      140.36      152.83     16.47 o 
   4   0  22       28.24       46.13     20.02 o 
   6   0  22       31.71       47.42     17.17 o 
   8   0  22      500.22      462.26     20.80 o 
   0   1  22      692.49      677.07     19.52 o 
   1   1  22      375.16      400.53     15.72 o 
   2   1  22       56.35       52.30     12.26 o 
   3   1  22      273.31      278.47     13.70 o 
   4   1  22      305.85      276.77     12.58 o 
   5   1  22      115.05      118.23     12.44 o 
   6   1  22       43.34       52.52     13.90 o 
   7   1  22       85.73       80.27     12.88 o 
   8   1  22      110.61      126.53     14.51 o 
   0   2  22       32.06       32.31     18.30 o 
   1   2  22      232.91      233.56     13.74 o 
   2   2  22      532.38      566.64     12.72 o 
   3   2  22       38.94       35.04     12.17 o 
   4   2  22      297.22      323.77     12.67 o 
   5   2  22       24.69       22.87     12.42 o 
   6   2  22       23.16       28.57     12.70 o 
   7   2  22       65.55       73.91     12.54 o 
   0   3  22       14.85       26.73     20.17 o 
   1   3  22      268.46      251.32     14.26 o 
   2   3  22       41.92       51.84     12.77 o 
   3   3  22        9.52       19.43     13.18 o 
   4   3  22       41.79       53.23     13.74 o 
   5   3  22       24.84       24.44     14.99 o 
   6   3  22       10.39        6.36     13.99 o 
   0   4  22       51.96       53.95     24.52 o 
   1   4  22       16.69       11.98     14.00 o 
   2   4  22       35.67       57.44     14.79 o 
   3   4  22      112.59      116.15     13.86 o 
   4   4  22      167.93      180.90     13.68 o 
   2   0  23      793.43      805.46     20.53 o 
   4   0  23      345.96      332.28     19.50 o 
   6   0  23      549.16      476.98     18.38 o 
   1   1  23      197.00      195.20     12.91 o 
   2   1  23       24.95       23.78     12.68 o 
   3   1  23       76.85       82.22     11.87 o 
   4   1  23       42.37       49.62     12.92 o 
   5   1  23        1.81        5.15     12.36 o 
   6   1  23      167.40      148.45     13.22 o 
   1   2  23      670.64      622.77     14.41 o 
   2   2  23       36.62       37.01     12.54 o 
   3   2  23       58.68       70.96     12.50 o 
   4   2  23       50.06       47.63     14.18 o 
   5   2  23       69.46       65.22     13.37 o 
   1   3  23       97.68      105.11     13.52 o 
   2   3  23       18.99       26.09     13.61 o 
   3   3  23        5.87       46.15     13.20 o 
   4   3  23      225.48      224.06     27.36 o 
   0   0  24      189.44      191.71     34.49 o 
   2   0  24       47.21       47.08     17.26 o 
   4   0  24       37.32       34.01     16.74 o 
   0   1  24      747.86      731.50     21.67 o 
   1   1  24        2.64       12.80     12.64 o 
   2   1  24      516.97      501.54     14.56 o 
   3   1  24       33.79       44.26     13.44 o 
   4   1  24       44.61       36.19     43.09 o 
   0   2  24      477.93      450.48     20.14 o 
   1   2  24      704.24      669.17     15.71 o 
   2   2  24       13.37       17.06     13.39 o 
                                                 
